# Supplementary material for: Transmembrane Protein TMEM230, Regulator of Glial Cell Vascular Mimicry and Endothelial Cell Angiogenesis in High-Grade Heterogeneous Infiltrating Gliomas and Glioblastoma
Source: Int J Mol Sci. 2024 Apr 3;25(7):3967. doi: 10.3390/ijms25073967 (PMC11011566; doi:10.3390/ijms25073967)
Supplement: Supplementary file 1 [file ijms-25-03967-s001.zip]

Archive with 2 entries (2 files):
- ijms-2886023 - Supplementary Table S1.xlsx
- ijms-2886023-supplementary.pdf
