# Supplementary material for: Transmembrane Protein TMEM230, Regulator of Glial Cell Vascular Mimicry and Endothelial Cell Angiogenesis in High-Grade Heterogeneous Infiltrating Gliomas and Glioblastoma
Source: Int J Mol Sci. 2024 Apr 3;25(7):3967. doi: 10.3390/ijms25073967 (PMC11011566; doi:10.3390/ijms25073967)
Supplement: Supplementary file 1 [file ijms-25-03967-s001.zip › ijms-2886023 - Supplementary Table S1.xlsx]

## Sheet: all_Astro genes
gene_name	baseMean	log2FoldChange	lfcSE	stat	pvalue	padj
A1BG	124.6040793529	-0.202545999805343	0.133856270295106	-1.51316034249872	0.130238934962122	0.201408937745914
A1CF	0.0153452056080372	-0.016336169357675	2.90030575372639	-0.00563256799276624	0.995505884724162	0.997580121386579
A2BP1	304.869868655733	0.867099860536538	0.260330545112846	3.3307649709744	0.000866076929322006	0.0023031572318851
A2LD1	52.1615548871413	-1.24594483901256	0.140933672364447	-8.84064693773544	9.51659404502949e-19	4.66026175722675e-17
A2M	17106.9830579143	-0.731512774202651	0.113680536733784	-6.43481105227101	1.23627020660678e-10	1.30737419027489e-09
A2ML1	190.208775772985	-0.524965815559303	0.230189698537285	-2.2805791001732	0.0225733651929149	0.0431074747805127
A4GALT	123.008156731446	-0.669019153418918	0.131890213938414	-5.07254582005087	3.92528579243053e-07	2.10290874366331e-06
A4GNT	0.540370601570424	-0.778193893123532	0.367379275188474	-2.11823024781216	0.0341555726659542	0.0623248863645208
AAA1	0.137202385373614	-0.298619342645253	1.02545298733428	-0.291207248244047	0.770892819393769	0.875769471321086
AAAS	730.431499379473	0.219553641213275	0.0551831574238303	3.97863499413433	6.9312053483788e-05	0.000235306030726185
AACS	422.595913050681	0.312028451620611	0.086696795501567	3.5990771033166	0.000319348503006793	0.00093878221640195
AACSL	0.642180143804204	1.10007415191426	0.416030345907322	2.64421613167449	0.00818803545134734	0.0174524071464085
AADAC	0.0727433457411728	-0.216521309693674	1.69450247934173	-0.127778691582551	0.898324113467244	0.973929853227823
AADACL2	0	NA	NA	NA	NA	NA
AADACL3	0.00504354394914944	-0.0172286700452834	2.90030575372639	-0.00594029440625272	0.995260358681341	0.997580121386579
AADACL4	0	NA	NA	NA	NA	NA
AADAT	257.077496627592	0.380017230393828	0.0712085926576994	5.33667660335004	9.46656649995097e-08	5.73526207908127e-07
AAGAB	682.683344224754	-0.344850768512662	0.0480940333246809	-7.17034410868782	7.48094887661485e-13	1.17394278265075e-11
AAK1	1178.44349111755	0.194767950340537	0.0716230136351919	2.71934871845211	0.00654106082695197	0.0142984831221729
AAMP	2649.3659973896	0.122666372414833	0.0381111820369478	3.21864518124656	0.00128797751385122	0.00330081285272325
AANAT	3.13267159585867	-0.0378572202032605	0.201540605308671	-0.187839170897001	0.851002728338987	0.939133864182484
AARS	6089.57197002715	0.154803430723606	0.0491843920640939	3.14740966040357	0.00164723998636413	0.00411809996591033
AARS2	472.526494514664	0.0187333437339933	0.0431257191321734	0.434389132771992	0.664005887871957	0.781458427956439
AARSD1	587.635791584573	0.170927200076207	0.0561752026499624	3.0427518195401	0.00234425583806781	0.00567642518125749
AASDH	333.02872929878	-0.0881889009371424	0.0644345679399455	-1.36865821804433	0.171106136565908	0.254608230391628
AASDHPPT	1523.37810341712	0.197048079529473	0.052739362469319	3.73626206885048	0.000186776011330172	0.000577509551835334
AASS	1387.02354446555	0.0316496519550072	0.0904273958103019	0.350000701351631	0.726338171297968	0.83864519896904
AATF	1291.37374949531	0.179654307419652	0.0566123892572649	3.17340973904573	0.00150659738913028	0.00379472513752251
AATK	1514.37292623853	0.309790576219481	0.160026798469377	1.93586686219161	0.0528840092692723	0.0917288691637408
ABAT	9100.74980470943	0.283000567509632	0.101535500069297	2.78720809289841	0.00531643275862045	0.0118868044585881
ABCA1	2779.39532946244	-0.0294630416839755	0.111852951238492	-0.263408710791677	0.792235577372714	0.892885641762227
ABCA10	5.5556253629242	-0.175402308248421	0.198827235722758	-0.882184513659884	0.377677035151179	0.494552903459854
ABCA11P	121.562857623358	-0.115499150784512	0.0803166526163304	-1.43804736654362	0.15042061503871	0.228122125902632
ABCA12	7.7202657258712	-0.840729047293659	0.248079182945336	-3.38895443508016	0.000701596678223816	0.00191324622555173
ABCA13	28.6184805823761	-2.81605138809855	0.26136956447077	-10.7742131100864	4.55661533292612e-27	1.23345045609347e-24
ABCA17P	49.2881652641036	0.27120250430374	0.136481894374459	1.98709510552113	0.0469118585411778	0.0825862273478055
ABCA2	7326.38373056025	-0.028669475184857	0.134860565644556	-0.212586051733013	0.83164985187647	0.92500460041502
ABCA3	4433.8734373714	0.293745697050341	0.0658799434824805	4.45880311248988	8.24185834184452e-06	3.36970461679357e-05
ABCA4	6.24621611175066	0.189365403502812	0.185438803351191	1.02117464134076	0.30717170448638	0.417138832249132
ABCA5	166.780813486884	-0.946261864743474	0.208646822743971	-4.53523256332843	5.75400468707578e-06	2.43002278117241e-05
ABCA6	52.8867593253744	-0.27159490406878	0.264026373427546	-1.02866581297535	0.303636740041991	0.413364798791943
ABCA7	199.795246289568	-0.404840465173565	0.13303225429823	-3.04317526083562	0.00234095950703189	0.00566914771273005
ABCA8	615.343536445656	-0.590023225923287	0.169122637343639	-3.48873004342063	0.000485321016699726	0.00136887215853512
ABCA9	59.0742512746499	-0.0545897195186694	0.165506583615744	-0.329834126994067	0.741525299416169	0.851589657982507
ABCB1	671.525240633722	-0.0197592405247765	0.110754189283875	-0.178406258512998	0.858403934571019	0.945029581251702
ABCB10	283.683740260047	0.0662878223925283	0.0473456011105676	1.40008408041381	0.161488141654875	0.242133906152721
ABCB11	1.45219688404992	-3.22401027626245	0.529998899335385	-6.08305088992701	1.17916899640816e-09	1.02809026317607e-08
ABCB4	61.5163942256018	-0.741524266977205	0.155636659190821	-4.76445762092622	1.8936230923706e-06	8.85265389069393e-06
ABCB5	0.218678435790722	-0.847734638274244	1.80113368008005	-0.470667251215115	0.637878374279327	0.757879146226779
ABCB6	849.932937988617	0.2795016725825	0.0620017418156653	4.50796484739856	6.54524167448571e-06	2.73689680831852e-05
ABCB7	421.531491753068	-0.0254379055069408	0.0448204817467409	-0.567550916803576	0.570339943704198	0.693704786744559
ABCB8	850.465791428649	-0.229952561781403	0.0681775117579375	-3.37285060501832	0.000743943054033699	0.00201297377802538
ABCB9	207.881230049435	-0.29086497687631	0.113931071945456	-2.55299078565292	0.0106802321672981	0.0221232569816813
ABCC1	541.837893118184	-0.523346433503026	0.0973912967001683	-5.37364683739879	7.71599145623771e-08	4.76655066504193e-07
ABCC10	432.022683957787	-0.0105406959793675	0.057602212141357	-0.182991166268067	0.854804949883678	0.942102944652391
ABCC11	16.1295260467831	-0.104790748434548	0.136497407991668	-0.767712368874759	0.442658086148794	0.564546924423505
ABCC12	4.75998415034508	1.33138676795406	0.399468196293279	3.33289803871292	0.00085946433243371	0.00228753788236878
ABCC13	0.580009082294484	-0.162397090289942	0.475769733417264	-0.341335479925358	0.732851040879896	0.843965184752374
ABCC2	7.10195167833461	0.56133769931743	0.163231273167396	3.43891025552298	0.000584060820481336	0.00161856183579998
ABCC3	405.226249006782	-3.34020907822465	0.316346606011083	-10.5587005352845	4.63027099634997e-26	1.01397732268383e-23
ABCC4	423.494808404647	-0.323278808630429	0.0892899812743551	-3.6205496296064	0.000293977851937158	0.000871426362624368
ABCC5	1142.74562519338	0.358321063726525	0.0826710353013988	4.33429994459574	1.4622469304285e-05	5.71126105692412e-05
ABCC6	50.3415122723634	-0.226643528877721	0.13726275109948	-1.65116557159387	0.0987047710310948	0.158138593291906
ABCC6P1	10.5876930817695	-0.226891159500002	0.189308385076506	-1.19852672879919	0.23071202376269	0.328337155395022
ABCC6P2	26.1494362391269	-0.319402789862854	0.135226835791831	-2.36197784258255	0.0181777286201582	0.0355516534535444
ABCC8	343.816532393407	1.32794523839331	0.188281217246669	7.0529883852066	1.75115473470968e-12	2.55655474003683e-11
ABCC9	424.447583320584	-0.201004530280665	0.169607074651342	-1.18511878525036	0.235970484708149	0.334915871465324
ABCD1	320.695747900658	-0.286765455059148	0.0855316898107508	-3.35273926767553	0.000800160461609567	0.00215045882470635
ABCD2	162.67303860839	-0.878358577829712	0.201253731813188	-4.36443374200405	1.27452471492468e-05	5.03353327130334e-05
ABCD3	1723.4157796224	-0.0166736790203917	0.0518233438062191	-0.321740702080879	0.747649140213361	0.856855330045772
ABCD4	892.117803661501	-0.0713902032144675	0.0679344213258731	-1.0508693799277	0.293318585346261	0.401741337202995
ABCE1	1245.27959420453	-0.009725364422152	0.0594460516925396	-0.163599837924518	0.870046172303736	0.953041004821302
ABCF1	1847.05829978427	0.0993508298058727	0.0531458614595006	1.86939917949363	0.0615672986567016	0.10467998349639
ABCF2	1580.43326005953	-0.170753981238016	0.0435572349327571	-3.92022086575567	8.84678521455454e-05	0.000293537357561573
ABCF3	1220.07364729601	0.0290804287682581	0.0524524697263689	0.554414862063946	0.579294957167155	0.702142954924618
ABCG1	736.344352082124	0.106844145927062	0.0967730431422425	1.10406929923674	0.269563077662602	0.374414508526519
ABCG2	1214.97995353707	-0.0203878670561189	0.113770913212066	-0.179201049552238	0.857779839643078	0.944580432490174
ABCG4	48.1060702042267	0.775802588980088	0.212153420058126	3.65679982329549	0.000255383659536745	0.000766819831208006
ABCG5	1.96926118515861	0.0196371222352874	0.194881876510491	0.100764230039781	0.919737622566025	0.988676094192919
ABCG8	0.309105062123625	0.653261700250207	0.749402917752721	0.871709576751024	0.383366834445664	0.500892914349132
ABHD1	27.2088252021695	-0.250760419240477	0.137321530450118	-1.82608232240439	0.0678378625574411	0.11405796594587
ABHD10	826.770391168722	0.0254467235657604	0.0533006397745961	0.477418726555111	0.633063981884982	0.753583155618292
ABHD11	315.269306025158	-0.429121335485698	0.0852125012685554	-5.03589648346644	4.7561755402827e-07	2.50805901731899e-06
ABHD12	2118.72016303007	-0.120821235789519	0.0640457043805709	-1.88648461216974	0.0592296800854499	0.101235329725986
ABHD12B	14.292025186652	-0.576755291574562	0.246168720043889	-2.34292680025201	0.0191331364952613	0.0372309135675562
ABHD13	346.438553807158	-0.00164746715846834	0.056388413940189	-0.0292164124391901	0.976691991587716	0.997580121386579
ABHD14A	557.627363934299	0.285734920814994	0.0835267259575922	3.42088017385077	0.000624188272829711	0.00171852372332972
ABHD14B	582.853058084133	-0.55555211260563	0.083067895789039	-6.687928077732	2.26352324403878e-11	2.71985622850282e-10
ABHD15	215.109599929771	-0.573409274142517	0.0703666499433858	-8.14887840481051	3.67315055346719e-16	1.04358169514687e-14
ABHD2	4618.57556507878	-0.248599770154209	0.128064003838348	-1.94121503859906	0.0522321997639918	0.090820374110108
ABHD3	344.216884399744	-0.198038739925557	0.0849122740982234	-2.332274597857	0.0196862499747646	0.0381776131351405
ABHD4	1791.52957041908	-0.088989728290376	0.0664965475489703	-1.33826088075988	0.180811409219494	0.266506418035842
ABHD5	717.754486438561	-0.0368361260436764	0.051309385003426	-0.717921800099861	0.472805505331632	0.595898816536051
ABHD6	977.40673197762	0.367034318377332	0.0859156977089793	4.2720286066998	1.93702719566571e-05	7.3822174508261e-05
ABHD8	623.633163760085	0.157963704144773	0.102855404278551	1.53578419386675	0.12459131757529	0.193828606285313
ABI1	2304.17713927621	0.396224372200945	0.0776769496933053	5.10092599883714	3.37995706341874e-07	1.8324162215864e-06
ABI2	4439.71425760554	0.208891221311902	0.0608703064892072	3.43174255823634	0.000599716562175538	0.00165770469391593
ABI3	428.640265642006	-0.831980202266186	0.134135649750749	-6.20252858812829	5.55630873357846e-10	5.12505713286532e-09
ABI3BP	804.060739330792	-0.371699271314769	0.193377285071393	-1.92214546386636	0.0545874567727208	0.0943265832520905
ABL1	3206.39259386938	0.257015709846326	0.056432199874781	4.55441592595408	5.25313286110674e-06	2.23301111151517e-05
ABL2	1020.31603603129	0.310714448046636	0.052782411759813	5.88670425786047	3.93972773978908e-09	3.12286589352907e-08
ABLIM1	6130.42424297194	0.171087542182196	0.0936945330166272	1.82601414056714	0.0678481318772353	0.114065392071709
ABLIM2	239.594044380925	0.40249870392336	0.146914362351359	2.73968247543251	0.0061498565945869	0.0135420523136932
ABLIM3	1465.82876161259	0.395179065482251	0.137999948535942	2.86361748446107	0.00418833460963793	0.00958929664546522
ABO	3.2740387450075	0.203607122742287	0.239417941265162	0.850425501390419	0.395088563116364	0.514208754266306
ABP1	0.872399855231772	-0.714287389384332	0.435905893002987	-1.63862751307067	0.101290858755722	0.161829562845235
ABR	7013.41019681585	0.0667556775241948	0.0771501566042871	0.865269501222053	0.386890886400816	0.505030674653819
ABRA	0.299359767341934	0.0375140661615373	0.634068718471969	0.0591640386422812	0.952821452451492	0.997580121386579
ABT1	411.987659833205	-0.0327659230520816	0.0459040626144314	-0.713791354967798	0.475356206175914	0.598443674969941
ABTB1	440.808457976498	-0.0797621141851359	0.10552978606876	-0.755825602955033	0.449753764076657	0.571800447609527
ABTB2	255.259084911392	0.101856147515014	0.128127380259117	0.794960041398077	0.426636746359928	0.548275760685414
ACAA1	1714.20720372528	-0.088992439576166	0.0681411754019024	-1.30600094658305	0.191552235669228	0.279924858187645
ACAA2	703.690586183485	-0.994102365870836	0.11068064652333	-8.98171809704141	2.66571091621445e-19	1.47598595900624e-17
ACACA	2265.38726486648	0.176368711795411	0.0632057258425047	2.79039136794164	0.00526443631240085	0.0117881277261825
ACACB	420.838041553141	-0.654933421402727	0.143531546666078	-4.56299285150469	5.04295323900124e-06	2.15211645780894e-05
ACAD10	473.368349456786	-0.135283936951066	0.0523979119832756	-2.58185740291037	0.00982701796845009	0.0205524820479764
ACAD11	737.661350156046	0.133947394513441	0.0855695355835924	1.56536311199899	0.11749779260408	0.183908767897006
ACAD8	960.990478537603	0.228137379233905	0.0439037360108725	5.19630901519197	2.03284239758265e-07	1.15275235172784e-06
ACAD9	768.566053474527	-0.130778470105376	0.0391905120550701	-3.33699314572894	0.000846900367411582	0.00225894185860842
ACADL	29.278177929799	-1.17180384390181	0.23536619529217	-4.97864122945609	6.40322111378965e-07	3.29197519144712e-06
ACADM	1221.33439278064	-0.222362757400125	0.0516597090999558	-4.30437494276009	1.67457851920863e-05	6.46159876051797e-05
ACADS	268.007257634361	-0.574017830836068	0.123508268996891	-4.64760647605317	3.35808767113866e-06	1.48849508097549e-05
ACADSB	664.483029480302	0.352620840554894	0.080633245321023	4.37314459006349	1.22469551992699e-05	4.85642231604822e-05
ACADVL	4148.45464366516	-0.151852755112995	0.0718799591292806	-2.11258822281574	0.034636027613259	0.063089362446955
ACAN	139.302928582153	-1.67776283212478	0.295456060112804	-5.67855278204217	1.35839118507687e-08	9.63429555936976e-08
ACAP1	25.4173401050641	-1.78740858387226	0.196827100780595	-9.08111015598764	1.07472986466268e-19	6.32824322123132e-18
ACAP2	1076.02303344689	0.0496078349926251	0.0673323322556603	0.736760978429569	0.461267717011191	0.583470132693933
ACAP3	3173.69090131055	0.776347633803594	0.111677272853146	6.95170659140716	3.6089340862702e-12	5.00627226629225e-11
ACAT1	1577.16559697321	0.10926850083428	0.0615050545376875	1.77657757814563	0.0756377674405292	0.125440783476507
ACAT2	670.949481782129	-0.0569636955589123	0.0927971408406878	-0.613851838999074	0.539313237887227	0.663251830289125
ACBD3	878.231541292926	-0.122985079225655	0.0495642847632643	-2.48132460325157	0.0130895112093886	0.0264861475779676
ACBD4	338.154579620057	0.124539016387565	0.0929106075508793	1.34041763013298	0.180109607138821	0.265693024760492
ACBD5	2112.48701383753	0.386807639032671	0.0740834551815042	5.22124188302224	1.77727219796299e-07	1.02089699788678e-06
ACBD6	480.692294404133	0.159804376432494	0.0465582885590808	3.43235074523215	0.000598373141509363	0.00165516499120316
ACBD7	905.39226614479	0.19427346779916	0.211466227808972	0.918697372209508	0.358253884685576	0.473717883122446
ACCN1	76.0639681638986	0.74603921376878	0.27961354708756	2.66810825705509	0.0076279675323546	0.0163746318016012
ACCN2	2402.39480921789	1.04775110239742	0.106251365449561	9.86106011875021	6.13976748724957e-23	7.12286120991036e-21
ACCN3	153.281460503139	0.734202169709181	0.158589129262944	4.62958699074422	3.66395780756712e-06	1.61124859362552e-05
ACCN4	1344.88078230918	1.62991747235135	0.188280958289568	8.65683650199298	4.8503765018237e-18	2.08683969140274e-16
ACCN5	0	NA	NA	NA	NA	NA
ACCS	104.516956934276	-1.00170213945162	0.167205396900764	-5.99084813061463	2.08749508455497e-09	1.7316759835457e-08
ACCSL	0.0249876789251004	0.160355064954317	2.90030575372639	0.0552890207345513	0.955908208972493	0.997580121386579
ACD	543.076843762817	0.208124442966231	0.0637348906700645	3.26547109092296	0.00109282159920366	0.00284937698574974
ACE	221.878872193097	-1.26003220875106	0.186627451473316	-6.75159093050803	1.46232691241822e-11	1.82743713681294e-10
ACE2	3.49238947640469	-0.537365011280831	0.2304539618622	-2.331767295032	0.0197129364251626	0.038221759940949
ACER1	0.0695499571099083	0.0178799934950626	1.28378225660729	0.0139275904484884	0.988887749868054	0.997580121386579
ACER2	22.4880229278292	-0.22837464831414	0.130035584976719	-1.75624732533812	0.0790461871228549	0.130394429710067
ACER3	588.656736516075	0.00405897544113758	0.0724110637746936	0.0560546307366379	0.955298286502115	0.997580121386579
ACHE	365.366438207778	-0.171835987972022	0.150557664613349	-1.1413300572463	0.253732598603721	0.355901284403493
ACIN1	2959.83711849505	0.218600150453032	0.0485245375572231	4.50494041690238	6.63915682395282e-06	2.77319259534592e-05
ACLY	3707.02340341652	-0.074461400991593	0.0645386808800539	-1.15374841840943	0.248603327067097	0.34973862022071
ACMSD	0.756655919006708	-2.70079616147424	0.626347741490884	-4.31197557293906	1.61802312893243e-05	6.26196798707171e-05
ACN9	209.89911714818	-0.385580891117611	0.0937118979312794	-4.1145350764357	3.87960563979148e-05	0.000139328108763441
ACO1	1036.60703927577	0.0734842489632141	0.0519055201644515	1.4157309035801	0.156854306662373	0.236360788375572
ACO2	5998.02354776502	0.094525991882623	0.0743556942315385	1.27126769320821	0.20363343152191	0.294925732359518
ACOT1	363.630926483021	-0.272894027130091	0.105755891190254	-2.58041442475443	0.00986818106978803	0.0206297167274663
ACOT11	85.0571389727632	-0.944050306061546	0.170079796889566	-5.55063166423303	2.84639241673146e-08	1.8979195416386e-07
ACOT12	1.62979858289022	-3.08651675253517	0.649950190722194	-4.7488512144378	2.04575371876775e-06	9.48423881512451e-06
ACOT13	684.455371704113	-0.274767075161813	0.0520820396430855	-5.27565888442104	1.32279944995419e-07	7.77249360253455e-07
ACOT2	214.782677873188	-0.113459432673414	0.101142066230939	-1.1217828239177	0.261954790940572	0.365435464564581
ACOT4	19.9157740247783	-0.516773679225383	0.176057998436637	-2.93524681533494	0.00333282471967451	0.00779325180401394
ACOT6	2.81610825383303	-0.835485663696349	0.222196015972558	-3.7601289115802	0.000169825821154718	0.00052992399204378
ACOT7	942.768087937761	0.411993398674478	0.108753452516909	3.78832477626787	0.000151666503519387	0.000478236556154806
ACOT8	512.891733734948	0.0163679970169427	0.0537761791834754	0.304372628652135	0.760844018331908	0.867793183361943
ACOT9	331.545461726541	-0.424606358153496	0.0887408075344116	-4.78479258810941	1.71163992329631e-06	8.09116228596776e-06
ACOX1	2166.59926107542	0.0812270172137435	0.0546930181374232	1.48514417342356	0.137505636692053	0.210839812692009
ACOX2	164.065353109117	-0.307639179194224	0.135033806698338	-2.27823821838542	0.0227123883694761	0.0433474783902359
ACOX3	427.359436416273	0.0993388409510233	0.0494254101595482	2.00987388127588	0.0444445387618103	0.0786975615942293
ACOXL	1.26901968685859	0.716322106689279	0.229586574461871	3.12005224333466	0.00180818967121754	0.00448366624580532
ACP1	1133.85713638505	-0.153535463482668	0.0392595835408642	-3.9107766724743	9.19998086389996e-05	0.000304220609157466
ACP2	1071.942402155	-0.2025631411053	0.0534224928115535	-3.79172012470171	0.000149607459832245	0.000472355320286805
ACP5	75.121807592637	-0.940036306420034	0.238494290382016	-3.94154637796275	8.09579769913645e-05	0.000271205048394928
ACP6	198.280490719448	-0.28259650711733	0.0886114902435185	-3.18916323764231	0.00142685280344607	0.00361019877179852
ACPL2	1203.98393678918	-0.427422491615789	0.114958681223794	-3.71805319150897	0.000200764003488787	0.000616997249388384
ACPP	14.1493547672757	-1.53385039652791	0.22102911364009	-6.93958533908583	3.93252506870862e-12	5.4089564988801e-11
ACPT	0.0954443191320454	-0.0677887307686678	1.13477784359878	-0.0597374465416825	0.952364746949185	0.997580121386579
ACR	2.98151151716957	0.330977340459862	0.167954389224196	1.97063823094289	0.0487652704275186	0.0854945965798053
ACRBP	26.1061047738255	-0.561531064809643	0.127217095788152	-4.41395915643863	1.01497115729063e-05	4.08040178539488e-05
ACRC	49.3213338956488	0.384173252308256	0.109231962412409	3.51704065205565	0.000436386942198664	0.00124399319927628
ACRV1	7.27596053804254	0.246745980741789	0.255732429251398	0.964859957198569	0.334614960099866	0.447270116751004
ACSBG1	1153.90005028583	-0.143295232178348	0.152031899120786	-0.942533987979083	0.345919318500274	0.46006413872781
ACSBG2	3.31202167221132	0.177063106520393	0.255773545811665	0.692265128352134	0.488770845032	0.612403294366902
ACSF2	387.952796785125	-0.4662806057376	0.112387498264301	-4.14886542488072	3.34127151578398e-05	0.000121767729698261
ACSF3	406.884235236015	0.130206701886325	0.0541160694716451	2.40606354374181	0.0161254596041274	0.0319492942649632
ACSL1	1081.45168894477	-0.672835653951511	0.13351345045021	-5.03945970748786	4.66847898176158e-07	2.4638141173716e-06
ACSL3	2567.36694664434	-0.17002985478838	0.096539263525132	-1.7612507966162	0.0781959639194978	0.129232539370051
ACSL4	952.169676182913	0.153628438982951	0.0763501766242019	2.01215564620257	0.044203532327647	0.0783277429826203
ACSL5	226.34375160898	-0.328122676225173	0.0952323196030261	-3.44549704966702	0.000570010189529784	0.0015845811715783
ACSL6	557.854299172851	0.572627712290009	0.14776626311064	3.87522632186518	0.000106525644911477	0.000347246164797573
ACSM1	0.805971455796605	0.182586697534045	0.357179927574424	0.511189693032233	0.609218235180166	0.73095687045441
ACSM2A	0.171115274992911	0.437004297991998	1.35784562749524	0.321836510088501	0.747576553567626	0.856822524494739
ACSM2B	0.0782365573157497	-0.245379476731207	2.90030575372639	-0.0846046925969572	0.932575668294377	0.996403677026426
ACSM3	1.98159422511259	-1.18826396069365	0.218402734584074	-5.44070092783676	5.30713445636742e-08	3.38690407840868e-07
ACSM4	0.00492739118930054	0.041370907829512	2.90030575372639	0.0142643263650246	0.988619100171593	0.997580121386579
ACSM5	296.756341936103	0.207810219425858	0.16853701699297	1.23302419334102	0.217566738015128	0.312090654590037
ACSS1	1720.91027530807	0.206625228943209	0.108088463949431	1.91163072721506	0.0559235752421868	0.0962938847486723
ACSS2	616.481787119946	-0.141325588994985	0.0509987859462321	-2.77115594759421	0.00558576676459214	0.0124121074269639
ACSS3	313.780657698724	-1.62687434265793	0.195321470748483	-8.32921407167196	8.13807946386989e-17	2.77292253060881e-15
ACTA1	7.57997191568469	0.244578524925263	0.182406946667496	1.34083997015255	0.179972415799807	0.265591154988888
ACTA2	726.151000833327	-0.448649519477257	0.172931266481113	-2.59438058025358	0.00947615269279862	0.0199019629291644
ACTB	85920.0331865164	-0.433725319722649	0.0576245177554938	-7.52674966518568	5.20189647260035e-14	1.01182597056867e-12
ACTBL2	0	NA	NA	NA	NA	NA
ACTC1	49.5464728343125	0.317810016883485	0.329461127290776	0.964635857033875	0.334727232998301	0.447358826793999
ACTG1	47661.6564346723	-0.191693080262062	0.0552691349940069	-3.46835680136569	0.000523651523216676	0.00146658545588346
ACTG2	27.3055081849428	-1.18736448044312	0.29829132075458	-3.98055323044422	6.87550658678828e-05	0.000233605927152812
ACTL6A	581.000699832196	-0.450946640235474	0.0661033690568608	-6.82184050025618	8.98814302681481e-12	1.16863847626832e-10
ACTL6B	260.946726036237	1.10472532105745	0.218248511710385	5.06177711087172	4.15366455704134e-07	2.21430312409014e-06
ACTL7A	0	NA	NA	NA	NA	NA
ACTL7B	0.0293751244136099	0.0143023706111339	2.90030575372639	0.00493133201310165	0.996065382269589	0.997580121386579
ACTL8	1.04663122704722	-0.0292813661029707	0.380350262952685	-0.0769852658327551	0.938635266340768	0.997580121386579
ACTL9	0	NA	NA	NA	NA	NA
ACTN1	2646.6841417788	-1.37177762485285	0.173217156960962	-7.91940965271705	2.38640893389047e-15	5.79939028946698e-14
ACTN2	774.317926707491	0.416039464381997	0.112961643324516	3.68301533279576	0.000230491290106483	0.000699078002517173
ACTN3	0.647234466665845	-0.551496105262546	0.361824057675207	-1.52421071391996	0.127456082498806	0.197591397383211
ACTN4	4796.42144687105	-0.38912908541219	0.0691098799783095	-5.6305854609257	1.7959892147635e-08	1.23951238653472e-07
ACTR10	1013.39110765803	0.0592325080168151	0.0498393474037192	1.1884687722134	0.23464877576132	0.333209809806056
ACTR1A	3661.98523520626	0.158149314866714	0.0580774170647309	2.72307762396607	0.00646768593260203	0.0141650970700543
ACTR1B	1389.37721177343	0.115458443160247	0.0458277584535883	2.51939974932827	0.011755511051302	0.0240768085739677
ACTR2	4719.30158040631	-0.196222951528785	0.0512988833324059	-3.82509206403776	0.000130723226451735	0.000418448531815626
ACTR3	2482.46522673854	-0.385996623449477	0.0568837207327609	-6.78571335484339	1.1551430090243e-11	1.47437702985485e-10
ACTR3B	359.640778145099	0.39817288632282	0.0953319421626595	4.17669961704378	2.9576919071736e-05	0.000108929356142883
ACTR3C	6.63415337127163	-0.0171504830399606	0.178424614131341	-0.0961217325505097	0.923423891144868	0.990835258666234
ACTR5	192.727542074696	0.0710937387749225	0.0514308877484747	1.38231599506137	0.166874696848267	0.249069340321498
ACTR6	666.702113415649	0.171850925432938	0.0405115723530422	4.2420206240164	2.21516329902737e-05	8.34755079235177e-05
ACTR8	537.704411050654	0.107257909053338	0.0474318338999326	2.26130638928323	0.0237402908663017	0.0450589807801133
ACTRT1	0.0105610057533173	-0.0460822086388763	2.90030575372639	-0.0158887415851479	0.987323151783713	0.997580121386579
ACTRT2	0	NA	NA	NA	NA	NA
ACVR1	671.307975378335	-0.258777425273083	0.0688035113467268	-3.76110783022404	0.00016916248112563	0.000528023183398227
ACVR1B	1043.55674872331	0.215890515312304	0.0618437087777204	3.49090505047588	0.000481387299691007	0.00135797343623936
ACVR1C	75.1716006309914	0.461151039691441	0.232780483172934	1.98105542786785	0.0475850580276583	0.0836957658116651
ACVR2A	320.785177987404	0.334084341374655	0.0585851464282301	5.70254342171742	1.18032830698379e-08	8.46068359805593e-08
ACVR2B	633.35522387329	0.726781115823001	0.0904652996915366	8.03381095625767	9.44907509331685e-16	2.50288530422364e-14
ACVRL1	324.796867841859	-0.307701900036721	0.112912234809519	-2.72514223596592	0.00642737914318374	0.0140897170130665
ACY1	413.787770126767	-0.0474817174881686	0.0721053361820359	-0.658504904107194	0.510213746823254	0.63459259257085
ACY3	184.776040569868	0.165648990504553	0.221584912951606	0.747564390995929	0.454722950003665	0.576763653232554
ACYP1	95.4786761544602	0.152575664431561	0.107769704394405	1.41575654576522	0.156846796310249	0.236360788375572
ACYP2	547.770319038018	-0.117664972245817	0.0732303867797908	-1.60677797045705	0.108103082425933	0.171281121573972
ADA	105.426572234425	0.0460634257409826	0.133985206496932	0.343794863219003	0.731000563588075	0.842636847980832
ADAD1	0	NA	NA	NA	NA	NA
ADAD2	28.3311152053547	0.930135772583313	0.288808151697739	3.22060082832002	0.00127922185344364	0.00328009918742489
ADAL	239.392202072928	-0.052124545487021	0.0518471542061629	-1.00535017370009	0.314728263273674	0.4251492827283
ADAM10	1070.66497420492	-0.108676293366247	0.0922695673820477	-1.17781297181406	0.238871176069437	0.338465955768326
ADAM11	241.178268657762	1.07664286324262	0.200997815084488	5.35649038169921	8.48540150483964e-08	5.17784831964072e-07
ADAM12	146.928588323458	-2.36727407889342	0.229728038250825	-10.3046806864243	6.71141883252857e-25	1.1276340779826e-22
ADAM15	1279.44380035637	-0.138848314270277	0.0679687413020147	-2.04282603459308	0.0410696623699213	0.073341370678923
ADAM17	815.300046911452	-0.250025113724414	0.081108364808846	-3.08260577455441	0.00205196791517087	0.00502675398022629
ADAM18	0	NA	NA	NA	NA	NA
ADAM19	264.532422412069	-0.791645442450491	0.179052662834176	-4.42129946530673	9.81090907692662e-06	3.95725616534147e-05
ADAM2	0	NA	NA	NA	NA	NA
ADAM20	1.86076710916541	0.518047395731649	0.183653099380625	2.82079310111714	0.00479050886377925	0.0108427613233141
ADAM21	7.47573333037976	-0.219824776870682	0.118360449412486	-1.85724858229114	0.0632757959906925	0.107201431142089
ADAM21P1	1.35469683223999	-0.497547550700957	0.219736947217926	-2.2642871715493	0.0235564580774077	0.0447611746055061
ADAM22	501.880753512494	0.550567413575156	0.142004025502933	3.87712539574298	0.000105697889260572	0.000344720860389649
ADAM23	451.579638855194	-0.1616425200485	0.134531019879504	-1.20152601380171	0.229547221787535	0.326846533652765
ADAM28	302.866103751354	-0.395331328182681	0.134206366210033	-2.94569728207966	0.00322227587813625	0.00756379102310917
ADAM29	3.51764183061557	2.16760459072452	0.287194694982035	7.54750915876111	4.43661352813738e-14	8.76085082709194e-13
ADAM30	0.0365100868978922	0.161247565641924	2.90030575372639	0.0555967471480375	0.955663055898546	0.997580121386579
ADAM32	8.14431178142047	-0.356856739230462	0.205107216203307	-1.73985462742928	0.0818845474671789	0.134484691171763
ADAM33	113.452428557093	-1.87914866780435	0.236779648943956	-7.93627609545587	2.08341955666383e-15	5.15957397196672e-14
ADAM3A	0	NA	NA	NA	NA	NA
ADAM5P	0.0248278396287009	-0.132642824419657	2.90030575372639	-0.0457340831218343	0.96352219781816	0.997580121386579
ADAM6	247.459536118397	-3.1990915471799	0.31809948432086	-10.0568900764173	8.56616341388976e-24	1.20111169019217e-21
ADAM7	0	NA	NA	NA	NA	NA
ADAM8	68.0438142673586	0.254104945746044	0.173258704828575	1.46662152413905	0.142479041449147	0.217490328778498
ADAM9	2560.47513465963	-0.515776869572111	0.0992676818571812	-5.19581861812964	2.03820916137284e-07	1.15545946931811e-06
ADAMDEC1	15.9974382601009	-2.36124609082607	0.468864356933955	-5.03609638034114	4.75121397815691e-07	2.50612071540672e-06
ADAMTS1	393.927653784295	-0.648282121233415	0.153148077238229	-4.23304120380814	2.30552244778947e-05	8.65625746627179e-05
ADAMTS10	384.23254989819	0.33420525930525	0.0951620311654527	3.51196012960449	0.00044481472510819	0.00126653601057102
ADAMTS12	35.4285123476647	0.0732317544991803	0.181837837777075	0.402731111381556	0.687146044100948	0.803442947312511
ADAMTS13	254.236304452119	0.501766569513084	0.107696982043493	4.65905877762152	3.17658497262516e-06	1.414799842698e-05
ADAMTS14	96.4072818103862	-1.79712481383234	0.243312729481873	-7.38606984377376	1.51232374289198e-13	2.66743798633165e-12
ADAMTS15	101.665361524887	-0.705392401602372	0.255356235432328	-2.76238565472316	0.00573806567754788	0.0127142905929295
ADAMTS16	23.2686690871855	-0.463647254598453	0.276978101736189	-1.67394913782772	0.0941405958291156	0.151786913692047
ADAMTS17	72.0360211631562	0.383125816916756	0.148385081682325	2.58196991620077	0.00982381479849884	0.0205479878109833
ADAMTS18	26.854143754298	-1.5570839412345	0.384873805918862	-4.04569996006111	5.21670143710388e-05	0.000182177944829161
ADAMTS19	28.0638429984407	1.75578770938444	0.240143742444539	7.31140312677496	2.6436708624062e-13	4.45719248341669e-12
ADAMTS2	27.2600615207974	-0.685383303174504	0.203610840670818	-3.36614347701937	0.000762270487235678	0.00205723945556374
ADAMTS20	42.2299118208662	2.39062423138047	0.368490060849147	6.48762201583275	8.72017137346033e-11	9.4788700540291e-10
ADAMTS3	67.6990684410187	-1.79702543323513	0.277926094634308	-6.46583918505255	1.00738167725335e-10	1.08354684821566e-09
ADAMTS4	502.601221425642	-0.400584972214153	0.197052686628439	-2.03288257099226	0.0420643882940103	0.074857097137533
ADAMTS5	136.224424246688	0.29502182842367	0.133077495630062	2.21691749628196	0.0266287299232803	0.0499416807356364
ADAMTS6	171.641669910374	0.368178639719591	0.137017697229588	2.68708821680653	0.00720779137710633	0.0155854588187397
ADAMTS7	97.4373342625703	-0.837940302139517	0.212368508569461	-3.94569000735553	7.95705038887994e-05	0.000266970067273661
ADAMTS8	164.41594153297	0.184253373762612	0.172274075220977	1.06953628122089	0.284828089533285	0.391874873994333
ADAMTS9	507.198055220616	-0.383307553311976	0.151228802480072	-2.53462003947618	0.0112569351568807	0.0231554265126759
ADAMTSL1	109.099223695833	-1.32331031683008	0.219282995187422	-6.03471471054579	1.59243768360552e-09	1.35059227386735e-08
ADAMTSL2	498.351179270991	0.174688652786424	0.0984855180058588	1.77374964688749	0.0761045703614417	0.126150542298393
ADAMTSL3	116.585985995244	-0.109457383813426	0.228299499394994	-0.479446446897578	0.631621057577774	0.752222755374828
ADAMTSL4	102.263197302499	-1.64602120328835	0.165179579725748	-9.96504050937336	2.16785471149684e-23	2.83567035752171e-21
ADAMTSL5	7.11327151484105	-0.151179142619503	0.226742167599532	-0.666744718108688	0.504935209636301	0.629151466296606
ADAP1	706.569316293069	0.256904234405741	0.160442635999286	1.60122172517089	0.109327818641412	0.172921678045424
ADAP2	378.673380725562	-0.686383274480829	0.111811273902507	-6.13876624891435	8.31648338813712e-10	7.43183224368604e-09
ADAR	6955.25521589308	-0.173508594588466	0.0533285147155785	-3.25358010651252	0.00113960589393447	0.0029590885788413
ADARB1	406.86382252015	0.201551807804363	0.109119835570102	1.84706847065288	0.0647372173797898	0.109401575195708
ADARB2	181.723359696586	0.139579220524933	0.219614971094498	0.635563321704847	0.525061082244935	0.649124040149305
ADAT1	208.304386921284	-0.281966053801253	0.0940731832982154	-2.99730533097206	0.00272377756631954	0.00649295801951662
ADAT2	107.706395268366	0.0999682139398479	0.0965616022664867	1.03527915437815	0.300538562045663	0.409901789661999
ADAT3	35.9552285821193	-0.138347921789569	0.155505298381367	-0.889666932442907	0.373644754805471	0.490095987021915
ADC	574.259588088762	-0.0509896289152724	0.0822343173133008	-0.620052924146124	0.535222943949553	0.659094912338207
ADCK1	303.199560276342	0.292992226077599	0.0633699191527605	4.62352216942722	3.77278398608521e-06	1.65499797183886e-05
ADCK2	793.311060710722	-0.239315743363335	0.0662787906718473	-3.61074396405647	0.000305319955148606	0.0009025318778221
ADCK4	904.681417136514	-0.194916581508661	0.0658248003145308	-2.96114200996114	0.00306500579752696	0.00723382937682253
ADCK5	116.9169025376	0.281220290580662	0.0982445480171844	2.86245187398564	0.00420377096568702	0.00962201950924721
ADCY1	1055.66065194094	0.326830809982844	0.19997146170368	1.63438726305429	0.102177560968209	0.163025882191314
ADCY10	1.4678588365015	-0.51476498417561	0.239345439886634	-2.15071983163509	0.0314983200824419	0.0580162534708944
ADCY2	3986.2318867286	0.284072895570114	0.142834847498983	1.9888206592732	0.0467210016214145	0.0822725263463471
ADCY3	921.861767606949	-0.136077849607747	0.0646729063162106	-2.10409362063319	0.0353702812239681	0.0642886114944641
ADCY4	83.0017196866649	-0.0490474893045166	0.135582812404764	-0.361753001243935	0.71753661628706	0.831100375888624
ADCY5	389.051423218712	0.485480696995799	0.118584829669712	4.09395281291868	4.24080653610862e-05	0.000151130589483922
ADCY6	971.939842879579	0.212083980688819	0.0675478502647398	3.13975914640659	0.00169086789149888	0.00421743219929782
ADCY7	888.854953641964	-0.0892154733470812	0.0862014916841176	-1.03496437943334	0.300685546677215	0.409987498582546
ADCY8	1458.63112516575	0.370372203561241	0.16214761338512	2.28416685160554	0.0223617269009268	0.0427410078747734
ADCY9	587.938074338075	-0.0549021394805087	0.0740248476909894	-0.741671765535988	0.458286230500996	0.580603135235596
ADCYAP1	23.8740808882661	0.224663078749232	0.270031406925259	0.831988698305065	0.405415323779867	0.525263887553654
ADCYAP1R1	1909.16316645976	0.436205352655117	0.196679830878968	2.21784486342958	0.0265654119842201	0.0498436514558324
ADD1	9791.16659418948	0.216262245721112	0.0404234627603172	5.34991885785232	8.79936761502768e-08	5.36439395736283e-07
ADD2	961.296312128243	0.393816401730845	0.107512859805372	3.6629702013672	0.000249307550382768	0.000749846320518541
ADD3	6137.87221633902	0.151792167613754	0.111323689003416	1.36352081908727	0.172718427689359	0.256576383815977
ADH1A	0.086108849471294	-0.0100816464536033	1.36174124167172	-0.00740349645372183	0.994092918446588	0.997580121386579
ADH1B	20.4757337245368	0.392710705355793	0.250184811719998	1.56968243857788	0.116489008790693	0.182522552672985
ADH1C	0.26283407731964	-0.844165485921959	0.781992256448833	-1.07950619582279	0.280362133270323	0.386803332937032
ADH4	0.580387856534769	-2.41866475228127	0.749474384666243	-3.22714798766385	0.00125030776771997	0.00321187536481644
ADH5	2446.43580185968	-0.18719505994771	0.0471473688492566	-3.97042432094621	7.17447429137996e-05	0.000242719152818947
ADH6	0.135454352771884	-0.122818719305673	0.850194789531576	-0.144459506007254	0.885137630515498	0.964725291818886
ADH7	0.350140958210716	-1.05096672634218	0.655814200754547	-1.6025373118377	0.109036843527602	0.172536176045544
ADHFE1	503.694247033457	0.536617999094089	0.130086109801848	4.12509836685473	3.70576338854527e-05	0.000133676343591981
ADI1	1339.52374334273	-0.0618117171641543	0.0745035488878573	-0.829647957538147	0.406737853657092	0.526452435102718
ADIG	3.44450869006273	-2.46645639324602	0.324535463681118	-7.59995953992107	2.96223349361036e-14	6.09007708760188e-13
ADIPOQ	0.317167674719688	-0.751357084722633	0.781824942949447	-0.961029820675874	0.336537174051421	0.449315626953157
ADIPOR1	1761.09356425076	-0.362276571540663	0.0583048556474142	-6.21348886843064	5.18209050100591e-10	4.79804958976747e-09
ADIPOR2	3324.01007591982	0.237890979133244	0.0927271661036222	2.5654939014032	0.0103029032519451	0.0214144805780537
ADK	414.935818765682	0.117625965587038	0.076441122368495	1.5387786304341	0.123858348541582	0.192780643114154
ADM	147.822590409899	-1.28790061693738	0.220992211411697	-5.82780998800945	5.61594680886978e-09	4.29571441541884e-08
ADM2	13.332773010272	-0.844309993423368	0.254528811334821	-3.31714900562953	0.000909411015926615	0.0024082093342948
ADNP	2299.46142432932	0.0219136345656218	0.0583994915404103	0.375236735587987	0.707484411802436	0.822416034843187
ADNP2	645.405559363896	0.116309330308676	0.0718225860909961	1.61939769421999	0.105361722642498	0.167441289489749
ADO	1041.32018812444	0.270108496467063	0.0568778076260731	4.74892594740665	2.04499800009702e-06	9.48423881512451e-06
ADORA1	1406.55971690315	-0.782163309865581	0.157534392670892	-4.96503205810819	6.86897225289076e-07	3.51289082153873e-06
ADORA2A	117.644830881053	0.237846961782503	0.101940471174061	2.33319464824119	0.0196379316043984	0.0381028658008685
ADORA2B	72.2836015641261	-0.308903434544678	0.163658462106762	-1.88748831296707	0.0590946768094106	0.101057756516225
ADORA3	1103.5430810251	-0.639156462006076	0.130905660906311	-4.88257312618068	1.0471038815185e-06	5.16006438705323e-06
ADPGK	674.251141615496	-0.38138786136149	0.0534867054001623	-7.13051698563457	9.99926346809693e-13	1.52971463887919e-11
ADPRH	165.68167650594	-0.967669616571508	0.105318063508653	-9.18806883011103	3.99956948104502e-20	2.55579046510057e-18
ADPRHL1	48.3934146359317	0.241603076779865	0.122200647880059	1.97710143907748	0.0480301651569501	0.0843416450949597
ADPRHL2	812.265598608774	-0.238784714797601	0.0608281592358306	-3.92556207186599	8.65274528329099e-05	0.000287981566890952
ADRA1A	51.9292071090918	0.00113936815568201	0.19617569339291	0.00580789666638275	0.995365994971286	0.997580121386579
ADRA1B	76.03809896117	0.676570217749239	0.213064765019954	3.17542047689526	0.00149619524906364	0.00377047393383118
ADRA1D	44.9243415099741	-1.07306707465114	0.216077754482247	-4.96611544868358	6.83073005165723e-07	3.4951674640798e-06
ADRA2A	132.176568062219	-0.150106233017464	0.222333255758228	-0.675140713905138	0.499586368809232	0.623802827092827
ADRA2B	21.604917184829	-0.849938461213927	0.20259107597252	-4.19534008165895	2.72462467670551e-05	0.000101071440709917
ADRA2C	41.6640522618209	0.10516204195473	0.177827224094419	0.591372004428823	0.55427119399869	0.677542998685052
ADRB1	76.9509234508173	0.381459495618497	0.16805941875161	2.26978944977961	0.0232203610039802	0.044213055487258
ADRB2	116.380464004896	-0.174374299546971	0.13280867125244	-1.31297375316348	0.189191792594167	0.277077550169847
ADRB3	0.699055041645866	1.56589619728974	0.584685038908826	2.67818755925774	0.00740217555846724	0.0159485893376584
ADRBK1	1954.9300022095	0.143668906611476	0.0558684331078116	2.57155783005821	0.0101242105067555	0.0210857942697868
ADRBK2	699.355602879597	0.470511275310665	0.0927674471420843	5.07194376697702	3.93772758748754e-07	2.1078360527364e-06
ADRM1	1568.2586079973	-0.155682171521966	0.0530320009506865	-2.93562695600967	0.00332874366595682	0.00778744617086766
ADSL	646.47870823579	0.0255037583888235	0.0539693400583643	0.472560130645341	0.636527032550218	0.756707669563576
ADSS	703.53473567454	-0.330967233660471	0.0688909549399349	-4.8042189856279	1.55356725095168e-06	7.39595156840458e-06
ADSSL1	84.742179933665	-0.745665931879344	0.11970073695667	-6.22941805403641	4.68170960285396e-10	4.40166522718879e-09
AEBP1	5118.74948970595	-2.16636852025341	0.233874304580533	-9.26296082050961	1.98840345495312e-20	1.36939870448892e-18
AEBP2	525.797943444891	-0.159764997922466	0.0495016535853516	-3.22746789957222	0.0012489105316108	0.00320913200541785
AEN	420.443879346033	-0.675067426901755	0.135462311166127	-4.98343355498986	6.24657704977947e-07	3.21738336945565e-06
AES	6291.49166940591	0.0780543253063003	0.0860068899040131	0.90753572642159	0.364123565674281	0.480127751504752
AFAP1	1828.14709886072	0.542060257598725	0.0927836937498382	5.84219312350529	5.15180314665239e-09	3.96872108016819e-08
AFAP1L1	224.901567016194	-0.997061714104153	0.168009554856509	-5.93455363271278	2.94646005327047e-09	2.38185426952474e-08
AFAP1L2	809.80643085404	0.00290485449889358	0.15501363637027	0.0187393481432496	0.98504903847995	0.997580121386579
AFARP1	3.39556276306359	0.155565110204651	0.16657673090725	0.933894604350655	0.350358262379569	0.464933787279758
AFF1	1135.93576901186	-0.307491550694178	0.0765518638407864	-4.01677418767625	5.90002092349728e-05	0.000203416606755638
AFF2	251.971417647903	1.28134607851265	0.204339764239948	6.27066436764609	3.59510812977824e-10	3.46717408925473e-09
AFF3	561.120327873799	0.518405223440855	0.118080457055734	4.39027114534429	1.13209406947167e-05	4.5158643909134e-05
AFF4	2754.47987011349	0.203489562752343	0.064503871881532	3.15468756861716	0.00160670062308765	0.00402397778771245
AFG3L1	285.873204166408	0.143228459357951	0.0958403697434607	1.49444810930232	0.135058535106849	0.207649241843565
AFG3L2	1115.01174441751	-0.0365593494382141	0.0492037147230886	-0.743020108216724	0.457469506398722	0.579756855433454
AFM	0.00505570052865264	-0.0172286700452834	2.90030575372639	-0.00594029440625272	0.995260358681341	0.997580121386579
AFMID	310.452985264641	-0.219112126465198	0.109348852098177	-2.00378990964142	0.0450925701794146	0.0797146660133142
AFP	2.49500888656854	-4.14835544856721	0.618974273927641	-6.70198362565898	2.05609081789961e-11	2.48901925719648e-10
AFTPH	785.422767949258	-0.0123732519295169	0.0400021562941062	-0.30931462390541	0.757082207795611	0.86494513871184
AG2	860.757107783228	0.568530476800052	0.161016060706646	3.53089296996188	0.000414159297952465	0.00118722822725306
AGA	365.658488546249	-0.821242665405702	0.0816910908417008	-10.0530260637245	8.90888844207162e-24	1.24024454097126e-21
AGAP1	570.317887274959	-0.0340441461217456	0.105226491349464	-0.323532084793008	0.746292312796424	0.855702857771638
AGAP11	13.6283989126784	0.0883490972065321	0.179398728254792	0.492473375179416	0.622384739312441	0.743396995843019
AGAP2	2088.22131665816	0.54571569531584	0.195333398461842	2.79376542676825	0.00520982545695958	0.0116792613476124
AGAP3	2841.09219691327	0.469036109910574	0.0730690156401475	6.41908346241445	1.37097233860616e-10	1.44199950779461e-09
AGAP4	306.653152560567	0.613289366279926	0.114740116066911	5.34503003223638	9.04020633950374e-08	5.49574614962345e-07
AGAP5	39.7838664682097	0.455963020995342	0.0962644721493511	4.73656595018701	2.17370026023308e-06	1.00171692631003e-05
AGAP6	162.712208071679	0.542399995825954	0.107579016889074	5.0418753722692	4.60991498428563e-07	2.43554467453855e-06
AGAP7	16.8742299121177	0.453771803993297	0.177899150231712	2.5507249663771	0.0107499120884136	0.0222557665820248
AGAP8	50.3659571483656	0.597774436177882	0.155347857411812	3.84797348439278	0.000119098940119452	0.000384565663175633
AGBL1	0.314697005094098	0.39089986080335	0.608003029905388	0.642924198690553	0.520273286623923	0.64430844810651
AGBL2	15.3252564146224	-2.10054234092652	0.251712356754725	-8.34501082111495	7.1207364372864e-17	2.44767465895436e-15
AGBL3	15.2849031604879	-0.489556192705057	0.121352267877621	-4.03417423726069	5.47946492348004e-05	0.000190489713427444
AGBL4	31.0605315272523	-0.046247577156893	0.198383701776468	-0.233121858009299	0.815666782211715	0.912382092820611
AGBL5	566.757051181783	-0.0601421946070397	0.0498418530399694	-1.20666048589346	0.227562922403837	0.324425814634702
AGER	112.685109855713	0.413048574956867	0.147504872440479	2.80023682013312	0.0051065128270206	0.0114766991465212
AGFG1	1876.332434838	-0.00868813538177553	0.0450418753905348	-0.192890178449392	0.84704497705308	0.935719923072297
AGFG2	1172.01131901911	-0.281214690030271	0.10864779301388	-2.5883147943405	0.00964467959355033	0.0202210418758924
AGGF1	1113.59210061224	-0.134276908099465	0.0434968519164571	-3.08704888246548	0.00202154350600042	0.00495845493732043
AGK	716.60984633337	-0.0914518600789662	0.0533731657479944	-1.71344267849435	0.0866311303554435	0.141114979576063
AGL	635.041168368094	-0.232056312312742	0.0695025830106499	-3.33881565635026	0.000841363784832501	0.00224694165064202
AGMAT	26.4486387180795	-0.24328169378178	0.132220785401093	-1.83996557760402	0.0657732911551133	0.1109911977779
AGPAT1	2955.18006613326	0.128192494302096	0.0396631670920938	3.23202869817345	0.00122914711063897	0.00316544360284799
AGPAT2	247.677887494519	-0.43995964544942	0.104596709204789	-4.20624748899152	2.59645890118118e-05	9.66297192744343e-05
AGPAT3	3481.73715117186	-0.0634569596668384	0.0657290199218985	-0.965432920530995	0.334328019121424	0.447009198921352
AGPAT4	1048.08929126934	0.173116115318117	0.0759487325275124	2.27938122937608	0.0226444131461344	0.0432346798803056
AGPAT5	2674.6566392826	0.0483563590254228	0.0602817701664574	0.802172180609416	0.42245336627205	0.5436165395908
AGPAT6	2036.95813691706	0.0108009199158371	0.0478937389106565	0.225518411414605	0.821576004007369	0.916677142094322
AGPAT9	11.6686636155082	-1.01995154627989	0.217981616281384	-4.67907139913704	2.8817708597733e-06	1.29533473378648e-05
AGPHD1	17.09320342534	-0.610833980020337	0.115462309025086	-5.29033227533691	1.22094342845785e-07	7.21752727347389e-07
AGPS	962.047207862699	-0.058584337843243	0.0460817005765733	-1.27131458063042	0.20361675724001	0.294923498707477
AGR2	0.440824632910353	0.0211535242926521	0.831568278718401	0.0254381087326389	0.979705514561183	0.997580121386579
AGR3	3.75438489571589	-5.3291229643502	0.886582522287362	-6.01085948615498	1.84542307410241e-09	1.54498692930653e-08
AGRN	4711.15069460053	0.125217842324911	0.0857028212787923	1.46107024782272	0.14399616416986	0.219531073190752
AGRP	0.427412979507392	-0.362271097545473	0.393984033546415	-0.919507052822723	0.357830418328888	0.473302670731593
AGT	15351.0207349346	-0.213058328923341	0.129169472388908	-1.64944800797713	0.0990558863357208	0.158666679650371
AGTPBP1	562.871217173743	-0.0894557454360796	0.0826899804582996	-1.08182085592815	0.279332137484538	0.385647330139098
AGTR1	5.93586571328931	-2.0007438851626	0.274269095152558	-7.2948207454789	2.99056969458534e-13	5.00740578586497e-12
AGTR2	0.0452378819084646	0.0449445569945604	2.31597765951147	0.0194062998880745	0.984516984771899	0.997580121386579
AGTRAP	619.99786570502	-0.597107056651625	0.0836743937253538	-7.1360786743376	9.60310592497809e-13	1.47373649195136e-11
AGXT	0.154390860422101	-0.619581972972798	1.95657750393205	-0.31666620500729	0.751496894525543	0.860152365181045
AGXT2	0.029678216026887	-0.102896785138456	2.90030575372639	-0.0354779095294526	0.971698660926045	0.997580121386579
AGXT2L1	2933.61050816389	0.632568505222361	0.230165365304855	2.74832186147782	0.00599011750353978	0.0132126969379799
AGXT2L2	428.737202173237	-0.346977263674799	0.0723292225838223	-4.79719332352407	1.60904290267179e-06	7.64511120747763e-06
AHCTF1	1206.6493749235	0.154164804159878	0.0687363078225091	2.24284383382888	0.0249068867120716	0.0470337391743314
AHCY	2061.48060963466	-0.169503918050054	0.0477405771329566	-3.55052092432793	0.000384469572072741	0.00111012029032559
AHCYL1	17478.6025099886	0.275029657517178	0.133510068649554	2.05999188150442	0.0393993169465187	0.070714862076402
AHCYL2	3052.01856401909	0.119478687014232	0.111545913188548	1.07111666935099	0.284116973916234	0.391089753628604
AHDC1	1672.55535981047	0.117395626620234	0.0636965635724452	1.84304489969407	0.0653224551847822	0.110275846821256
AHI1	340.734503271438	0.10561911248224	0.0783131057631341	1.34867735678489	0.1774406215884	0.262252044798507
AHNAK	13558.338956808	0.215457052251	0.125891644484291	1.71144838987217	0.0869983708012437	0.141671621553706
AHNAK2	318.962705003799	-0.927082111817062	0.213440990035701	-4.34350548909089	1.40226972229486e-05	5.50142111702031e-05
AHR	480.674796712554	-1.15776178308084	0.158188281107267	-7.31888465426698	2.50040397552458e-13	4.23764117243253e-12
AHRR	57.1800111221675	0.16815530779858	0.134553595060573	1.24972735007846	0.21139916282421	0.304656143407561
AHSA1	1771.811760218	0.138146310045352	0.0501046560183001	2.75715514332432	0.00583066799759932	0.0129004108608481
AHSA2	629.713527470632	0.20176183256369	0.123108866885758	1.63888952654336	0.101236269349756	0.161768868543637
AHSG	2.54579805910769	0.460986465461275	0.260689919455852	1.76833253247195	0.077005328284916	0.127470175664431
AHSP	0.314726909448192	-0.19510175283856	0.574528631011528	-0.339585779206616	0.734168488929859	0.845182743605608
AICDA	0.0609526907458749	-0.158814954748465	2.04276695246769	-0.07774501861635	0.938030882776565	0.997580121386579
AIDA	943.794762307606	-0.305496915905275	0.0530230332477681	-5.76158882645844	8.33257907663534e-09	6.16794402596365e-08
AIF1	982.455188937466	-0.713869803457753	0.135285525141915	-5.27676410842108	1.31484962574628e-07	7.73744541237775e-07
AIF1L	3606.35890034277	-0.204458984932139	0.110184221530089	-1.85561037771914	0.063509113414819	0.107549971366307
AIFM1	578.852277027695	-0.0038638301613475	0.0480434856911396	-0.0804236017800034	0.935900356194778	0.997580121386579
AIFM2	206.874500081039	0.163565814276701	0.0873061293779908	1.87347458239209	0.0610028794380228	0.103810889744789
AIFM3	376.351051740964	-0.291990318827029	0.251537550810933	-1.16082198417564	0.245714300721846	0.346306106777124
AIG1	739.500266340132	-0.208086124174124	0.0678112003893675	-3.06860994908374	0.00215057175584503	0.00524326288734297
AIM1	109.115146232749	-1.83158965736502	0.222569183768066	-8.22930482269133	1.88303040889613e-16	5.7795689243127e-15
AIM1L	0.0756278821608644	-0.18677423009196	1.36357814773727	-0.136973616365072	0.891051649614235	0.968502319542749
AIM2	20.9140697665057	-0.585387278797849	0.182989949818605	-3.1990132757462	0.00137898818605697	0.0035050182246023
AIMP1	930.037241452369	-0.0475340502937811	0.0431096446073045	-1.10263145815234	0.270187243225061	0.375094335099112
AIMP2	510.402167141421	-0.134935796015062	0.0572138930717964	-2.35844457998574	0.0183516997761552	0.0358678929640258
AIP	1263.72734613819	0.260163987030874	0.074752776811207	3.48032538895424	0.000500805147384849	0.00140846931061049
AIPL1	0.379033916907516	-0.0725470598249866	0.571592941669467	-0.12692084617612	0.899003047208281	0.974449106839964
AIRE	8.18075179153747	0.538676291148537	0.273785897134339	1.96750927197767	0.0491245280458599	0.0859921907323343
AJAP1	110.562537815755	1.22787337968535	0.180193054187962	6.81421037685802	9.47829165890704e-12	1.22827064117087e-10
AK1	1828.48457336909	-0.478085730283824	0.123806327609259	-3.86156135567395	0.000112664710046534	0.000365546062727976
AK2	1453.64484926346	-0.317858681822983	0.055795712691982	-5.69682985461103	1.2205562507582e-08	8.72337415741744e-08
AK3	1773.73004773449	-0.171751224878535	0.0750144829985609	-2.28957419971594	0.0220460120395913	0.042203788886321
AK3L1	222.037886241608	-0.850521420217908	0.146293835973206	-5.81378849327379	6.1074573650116e-09	4.64058479460773e-08
AK5	812.276816429509	0.503271864071634	0.23331401210268	2.15705803323183	0.0310011429729844	0.0572224904388167
AK7	15.6277398171095	-2.61670889592123	0.313420907606829	-8.34886515995854	6.89219665149974e-17	2.37330234518958e-15
AKAP1	1445.237507946	0.266485210664825	0.0667090360648094	3.99473933944914	6.47654670743594e-05	0.000221025906720236
AKAP10	459.196368854042	0.0301207631751334	0.067218429489357	0.44810275104542	0.654079042707347	0.772442480098764
AKAP11	2556.86032257818	0.341314572606889	0.0804294514038594	4.24365163070739	2.19911658298014e-05	8.29510009720977e-05
AKAP12	1872.15559712085	-0.189157550805622	0.156053981961899	-1.21212895965581	0.225463019759354	0.32180697584107
AKAP13	2370.18371966331	0.0761048218364865	0.0579495518852318	1.31329439763764	0.189083765609638	0.27696096435682
AKAP14	2.08307421528962	-1.51343654951997	0.521948881274958	-2.89958768725227	0.00373653814642431	0.00864906513940735
AKAP2	308.374814778803	-0.620802306723531	0.168268160117966	-3.68936289722495	0.000224816343537431	0.0006842083909345
AKAP3	102.777593718097	-0.204850517407084	0.122466952809494	-1.67270037106046	0.0943862961669469	0.152099693198488
AKAP4	0.0103396393485194	0.0125173692359183	2.90030575372639	0.00431587918612914	0.996556437321534	0.997580121386579
AKAP5	140.200257347986	0.946470372666147	0.186395752666133	5.07774645681673	3.81937902995037e-07	2.05124544760906e-06
AKAP6	2542.63545934963	0.512892700409663	0.0953886585667181	5.37687297542745	7.57906037781448e-08	4.68919438025892e-07
AKAP7	531.128530009154	0.338128970343482	0.0829677657664479	4.07542576589692	4.59302330015686e-05	0.000162405704136533
AKAP8	609.346003633619	0.0190633797211411	0.0460984595045214	0.413536155568742	0.67921383841723	0.796167541393626
AKAP8L	1337.05945519384	0.212375445832048	0.0608353298770061	3.49098864527271	0.000481236705271219	0.00135774513400927
AKAP9	1268.08873878325	0.371803653528793	0.0764063091087552	4.8661381221749	1.13800001009392e-06	5.57416943873597e-06
AKD1	195.490623013743	-0.305141318642637	0.101464191959628	-3.0073793793583	0.0026351067645275	0.00630051912309147
AKIRIN1	1812.20779522586	-0.132303656376574	0.0495840371101556	-2.66827116321022	0.00762426963347072	0.0163693095328994
AKIRIN2	1094.48254415931	0.0729852881461463	0.0480208359445949	1.5198670891601	0.128544383397094	0.199025264729056
AKNA	923.376668646241	0.0728105589329603	0.0884864260657771	0.822844386085115	0.410596491979859	0.53095313353818
AKNAD1	21.1209863831986	-0.921669828133036	0.246436297249151	-3.73999219441774	0.000184025969510328	0.000570307862260502
AKR1A1	1564.66886359579	-0.0921541196699407	0.0587069480502347	-1.56973105791645	0.116477692533579	0.182522552672985
AKR1B1	2728.52527115488	-0.234598364487148	0.0564939628360872	-4.15262716067231	3.28680006176458e-05	0.000119894690630342
AKR1B10	3.66739489379018	-1.93412935016312	0.498092449916392	-3.88307301282679	0.000103144579726637	0.000337296620616135
AKR1B15	1.16822015772003	-1.77930989788338	0.527807707466886	-3.37113284385869	0.000748597500062657	0.00202444363483019
AKR1C1	523.118214196419	-0.576260284983063	0.242392260928365	-2.37738730921516	0.0174357697052351	0.0342460094280996
AKR1C2	59.8581440690293	0.271013213229575	0.203274124343649	1.33324009686254	0.182453024793839	0.268580774413287
AKR1C3	667.454692415491	0.25460071992056	0.179545040083303	1.41803259952173	0.156181247377007	0.235573492956734
AKR1C4	0.415249904271507	-1.45591626915518	0.966118059374594	-1.50697552439673	0.131816930984894	0.203381252762476
AKR1CL1	0	NA	NA	NA	NA	NA
AKR1D1	0.140017985372608	-0.503273631711844	1.13820537122957	-0.442164168640472	0.658370412680662	0.776263723118336
AKR1E2	4.36187972180426	-0.480504491310465	0.241968557442649	-1.98581376187422	0.0470540071101189	0.0828140327412152
AKR7A2	1049.78502167104	-0.107821523394102	0.067463805847226	-1.59821287933663	0.109995608373957	0.173799303381307
AKR7A3	28.8221636244478	-0.289047803935764	0.159077605052103	-1.81702385977644	0.0692134600250969	0.116145967358313
AKR7L	22.7869609899697	0.4384377696685	0.122094796734108	3.5909619524844	0.000329459733442025	0.000965589504478956
AKT1	3184.33030250762	0.0495421574816858	0.0473300385066813	1.04673816131995	0.295220358081415	0.404062133357218
AKT1S1	1125.93047296751	-0.0130335334272666	0.0648798986446529	-0.200887080583329	0.84078686999021	0.931510366474475
AKT2	2320.32772609821	-0.0147080010164482	0.0649921878288472	-0.226304137586209	0.820964880535412	0.916310017273805
AKT3	1353.21670020354	0.452885677065448	0.0892272852669139	5.075641108106	3.86191627749042e-07	2.07237742974362e-06
AKTIP	1187.58672693177	-0.0291911067447453	0.0553422191625457	-0.527465417658949	0.597870425530749	0.720490607407054
ALAD	2056.05475779969	-0.341260540907712	0.0850337293251678	-4.01323737787315	5.98916299540476e-05	0.000206052580371472
ALAS1	955.706367313844	-0.102857431888397	0.0476231897969825	-2.15981819627953	0.0307867464324673	0.0568860151657933
ALAS2	2.68335438663858	-0.666321195431132	0.428213473912302	-1.55604911107396	0.119696414598122	0.186944716765557
ALB	12.0900938616554	0.261720204541082	0.183458021836322	1.42659449786602	0.15369681108067	0.232375366376716
ALCAM	4351.13275079083	0.51806732660657	0.0965910941352587	5.36351028264686	8.1620003057294e-08	5.01504999869691e-07
ALDH16A1	401.81730028633	-0.319477359238516	0.0890447905798113	-3.58782762201194	0.00033344461228006	0.000976094246521233
ALDH18A1	1194.87477899012	0.129845106391002	0.0782661171543846	1.65902067346556	0.0971116265288363	0.155983649336329
ALDH1A1	918.542011948897	-0.509744108736934	0.180032047117955	-2.8314076126844	0.00463436196974347	0.0105241299688344
ALDH1A2	66.8110495536535	-0.310129846237033	0.193721727516385	-1.60090378200247	0.109398231812475	0.172995662314412
ALDH1A3	98.4307942383712	-2.30955339331382	0.367352871825999	-6.28701602857693	3.23625974787497e-10	3.13648445977539e-09
ALDH1B1	484.826102029807	0.0541291225128329	0.0702440980363416	0.770586056707976	0.440952328441224	0.562960885714624
ALDH1L1	2720.26061160844	-0.641756391417938	0.174737760449994	-3.67268293793656	0.000240017211087892	0.000725598796975804
ALDH1L2	378.719884852633	0.474291341957152	0.11949867071445	3.96900935484464	7.21720488027386e-05	0.000244080033171157
ALDH2	7426.59126380629	0.48199996207142	0.110970435572294	4.34349887504417	1.40231196045956e-05	5.50142111702031e-05
ALDH3A1	17.0957285449082	-3.66124397666016	0.268601360315098	-13.6307722803977	2.62784612197366e-42	6.40209011465834e-39
ALDH3A2	2398.73948132601	-0.339193408766781	0.0631521652023209	-5.37104955435977	7.82796924841491e-08	4.83113111626367e-07
ALDH3B1	267.952980799176	-0.778553969915648	0.105461800941199	-7.38233145051006	1.55541380259671e-13	2.7335450867998e-12
ALDH3B2	0.418772539990259	-0.721942794190381	0.435349852070246	-1.65830490295858	0.0972559399047767	0.156176836841402
ALDH4A1	3079.63619415575	-0.0101713759765872	0.105168896812739	-0.0967146778642937	0.922952983226334	0.990518488131166
ALDH5A1	2621.18872668847	0.605726375689892	0.0931940061849657	6.49962803925055	8.05188459968993e-11	8.78886938256362e-10
ALDH6A1	1329.89925580655	0.434025035884134	0.124276472382377	3.49241515762302	0.000478673633780378	0.00135168778939142
ALDH7A1	2320.71341893777	-0.445376896436982	0.145994994298522	-3.05063128072941	0.00228360823125995	0.00554196543733737
ALDH8A1	23.6485435753145	0.224424716412053	0.17002695819109	1.31993607837074	0.18685636066271	0.273955702432076
ALDH9A1	3259.06768777199	-0.0650902969827691	0.0693417998643698	-0.938687733951	0.347891092954196	0.462194778573775
ALDOA	19787.4054373597	0.155398650620594	0.0715016128267726	2.17335867649698	0.0297533324424994	0.0552015658547657
ALDOB	7.40396169574684	0.116860657992457	0.145649902697145	0.802339416837438	0.422356647373753	0.543553030008669
ALDOC	18871.7828756513	0.699098787036736	0.152475197746004	4.58500003522742	4.53986359370115e-06	1.9562666690523e-05
ALG1	357.799507895369	-0.45397939254655	0.0707552661507937	-6.41619228142014	1.39724951417451e-10	1.46568315561148e-09
ALG10	58.3406164935801	-0.427808577901602	0.0998599944540592	-4.28408373383614	1.83493802680845e-05	7.01922318792868e-05
ALG10B	316.908246018219	-0.0844672551278466	0.0778648877631161	-1.08479261390341	0.278013517585221	0.38432990052736
ALG11	11.8568919222777	0.154594737501276	0.0927287619114487	1.66717137503579	0.0954803328821895	0.153654668307644
ALG12	306.935566474423	-0.368076940507629	0.0549838953422265	-6.69426817101031	2.16753608665133e-11	2.61095663342611e-10
ALG13	453.192509581682	0.0362333798964291	0.0496318598013789	0.73004275965944	0.46536404796179	0.587651604708253
ALG14	165.781026185837	-0.383678037342851	0.0557169820575077	-6.88619561172286	5.73041820782347e-12	7.70778818981915e-11
ALG1L	25.9632318130189	0.325722958386256	0.195173707354091	1.66888748900649	0.0951396795062849	0.153169697140054
ALG1L2	0.00553608702506999	0.0413709078295113	2.90030575372639	0.0142643263650244	0.988619100171593	0.997580121386579
ALG2	448.595884518961	-0.401403788800938	0.0418484378426504	-9.5918464223255	8.65225406619196e-22	7.7001110388165e-20
ALG3	429.949734798443	-0.360289783523512	0.070439934349573	-5.11485121118226	3.13988358297477e-07	1.71178548341758e-06
ALG5	385.655091219794	-0.212016847124238	0.0497292492473388	-4.26342344461561	2.01318493995389e-05	7.63959783483279e-05
ALG6	197.36826809125	-0.520337103721653	0.0781079039256722	-6.6617727217057	2.705441906485e-11	3.20183930710914e-10
ALG8	504.811181485662	-0.306341922896126	0.0408406740141617	-7.50090272236692	6.33798148567612e-14	1.21462398383311e-12
ALG9	551.715501667744	0.0932178237767377	0.038873837087727	2.39795787501944	0.0164867611507065	0.0326021687121824
ALK	130.412538653759	-1.01556880914922	0.226760146720775	-4.47860359871682	7.51329052461516e-06	3.10373107937154e-05
ALKBH1	208.2883160136	0.0940877682280755	0.0458919949703719	2.0502000030467	0.0403449177073186	0.0722248220866845
ALKBH2	457.706332587151	0.175034388785936	0.0777126432605739	2.25232833992068	0.0243015305194374	0.0459975555816097
ALKBH3	263.632572906623	-0.142002704084881	0.0615458981164621	-2.30726512132737	0.0210400446744827	0.0404967875474687
ALKBH4	480.672665007641	-0.0478237361843939	0.0609398989760481	-0.784768878648627	0.432589090021812	0.554572213676584
ALKBH5	2021.19676757242	-0.111530099968342	0.0349128594963377	-3.19452779226064	0.00140059798835329	0.00355438213450593
ALKBH6	128.732027126735	-0.120098270424083	0.0860803673980946	-1.3951877071884	0.162959242988598	0.243975698713149
ALKBH7	672.330864460686	0.0346438767865076	0.0836235559218958	0.414283707558011	0.678666344273065	0.795621476684634
ALKBH8	239.6369032544	-0.129328827424486	0.0586411190534023	-2.20542904897008	0.0274240014844609	0.0512949893408966
ALLC	0.887943690477552	-0.0816471843919052	0.483278941673758	-0.168944221134762	0.86584051566276	0.950824411216316
ALMS1	579.084243753513	0.058868111550292	0.0702147876824441	0.838400477923982	0.401805821127885	0.521547306982562
ALMS1P	7.76982564019461	0.473479064148101	0.136722747318847	3.4630599035866	0.000534069480000531	0.00149361661145219
ALOX12	5.06124004161308	0.139757251971726	0.123448482155345	1.1321099257896	0.257588222396192	0.360401611952748
ALOX12B	4.01436555464494	1.02243925936878	0.245270411110008	4.16862048194718	3.06448760302986e-05	0.000112607208489917
ALOX12P2	5.57706027746175	-1.98828886377896	0.305095552948573	-6.51693820038768	7.17569714472698e-11	7.90584156872407e-10
ALOX15	2.26146242621931	-1.42094886203789	0.422977763517321	-3.35939376628651	0.000781136777434658	0.00210513769250574
ALOX15B	141.676359789203	-0.734397465424569	0.338693040712992	-2.16832759208329	0.0301337705241092	0.0558276794215673
ALOX5	361.700222737097	-0.968625334131942	0.131663642033066	-7.35681710740373	1.88347121903363e-13	3.25721863877245e-12
ALOX5AP	594.86643006327	-1.26274359463126	0.141943194802292	-8.89611929892166	5.78334120872467e-19	2.98193968672074e-17
ALOXE3	5.48014439002048	1.04131959259645	0.221374215789317	4.70388834076086	2.55252882550035e-06	1.16235483198602e-05
ALPI	0.00519988367724416	0.0413709078295113	2.90030575372639	0.0142643263650244	0.988619100171593	0.997580121386579
ALPK1	178.54170938887	-1.20802556652251	0.124470042602338	-9.70535191654077	2.86087332141657e-22	2.91928905939313e-20
ALPK2	9.16859254400885	-1.36982119300517	0.329738721411391	-4.15426246314623	3.26338424306195e-05	0.000119085113082339
ALPK3	281.953738707917	-1.03614959431361	0.135915143553363	-7.62350365989051	2.46881296946948e-14	5.12429869807882e-13
ALPL	513.053442243813	0.0811018030447127	0.123570332939684	0.656320988341912	0.511617616013205	0.635892311465937
ALPP	0.079508311076885	-0.362578632480797	2.90030575372639	-0.125013934139511	0.900512519034274	0.975380070911304
ALPPL2	0.0267387149451062	-0.0154436686700677	2.90030575372639	-0.00532484157928013	0.995751411192551	0.997580121386579
ALS2	803.745497589789	0.0402773089911985	0.0514185681201752	0.783322260103833	0.433437894582374	0.555470377373332
ALS2CL	60.4561118853246	-0.437512706824373	0.177114351890572	-2.4702272975297	0.0135027226065198	0.027234612811867
ALS2CR11	3.84445976739564	-0.192576839321883	0.193007489590761	-0.997768738043322	0.318391512664904	0.429413229661545
ALS2CR12	10.416426472185	-1.11053034207391	0.208539745457843	-5.32526948105637	1.00803481103106e-07	6.0787742781545e-07
ALS2CR4	850.472196592223	-0.376236565859695	0.0707207031472771	-5.32003429146025	1.03747695211619e-07	6.24279894928822e-07
ALS2CR8	237.106876904086	0.261702390545512	0.0714644546400957	3.66199381025825	0.000250259907826588	0.000752594600145069
ALX1	0.29189572346678	-1.4229532523036	1.03610392441801	-1.37336923330628	0.169637589410843	0.252654487056192
ALX3	58.8800847647222	-0.0832107762181353	0.1143797001426	-0.727496016464414	0.466922154730769	0.589513039820087
ALX4	3.33928494635461	-2.43649262622001	0.470110273854093	-5.18281084615525	2.18566672351782e-07	1.23259966554868e-06
AMAC1	0.096614204017904	0.459612144810769	1.13303063225083	0.405648472096226	0.685000908002555	0.801360606060612
AMAC1L2	1.13113858479272	0.43201544227445	0.238280902387481	1.81305105841814	0.0698239466738139	0.117028168704939
AMAC1L3	0.733039725561803	0.781399859652604	0.296408308770614	2.63622792118596	0.00838334005167145	0.0178316378486387
AMACR	329.736897578578	-0.30358547557007	0.0737260542590809	-4.11775021220097	3.82589047122318e-05	0.000137652954188924
AMBN	0.0899494168995847	0.195457035280622	2.77645909198229	0.0703979525018221	0.943876920874052	0.997580121386579
AMBP	0.631094192630303	-1.9568193788288	0.938520179618111	-2.08500511904287	0.0370688358698467	0.0669885592121754
AMBRA1	882.357795537486	0.144114404906089	0.0435412614213034	3.3098353194604	0.000933508764653982	0.00246599157266279
AMD1	1822.01440324193	-0.302680793144935	0.0658667966835069	-4.59534710028986	4.32029494107813e-06	1.87033648159957e-05
AMDHD1	12.8663940210779	-0.527312273026653	0.153004974753085	-3.44637338673212	0.000568164736068527	0.00157990165586754
AMDHD2	208.141876224244	-0.10178747588499	0.0762363577087818	-1.33515659646034	0.181825099106265	0.26779801870937
AMELX	0.0694632632020615	0.39832885429202	2.23691312639711	0.178070775119278	0.858667393270229	0.945077224691482
AMELY	0	NA	NA	NA	NA	NA
AMFR	3885.25516406719	-0.0819365381044431	0.0446024426989531	-1.83704149697537	0.0662037696041227	0.111618639237401
AMH	99.8312689404631	1.096973065882	0.212816975373881	5.15453743271567	2.54257769128694e-07	1.41342952661673e-06
AMHR2	0	NA	NA	NA	NA	NA
AMICA1	32.164568893746	-1.37657067251508	0.244221564021832	-5.63656480552237	1.73475771546327e-08	1.20022818155411e-07
AMIGO1	256.21948188849	0.347809928297719	0.13385120759638	2.59848181083669	0.00936370057129151	0.0196891276442412
AMIGO2	170.135868976457	-1.76011129026773	0.197875857678844	-8.89502797822068	5.84045826191413e-19	3.00344410355426e-17
AMIGO3	147.308089129907	-0.129371394516012	0.0795082954452739	-1.62714335392914	0.103706655154372	0.165107229942714
AMMECR1	108.519992802602	-0.0220792416127067	0.0714332578056601	-0.309089103464594	0.757253747808492	0.864963695996455
AMMECR1L	687.494315945778	0.172953180643898	0.0418090258022228	4.13674266083241	3.52270796015186e-05	0.000127616316251598
AMN	0.710250962717636	0.362807478591797	0.335751922803965	1.08058198315555	0.27988310045032	0.38624383118153
AMN1	344.116185630228	0.151688687519045	0.0673583006573805	2.25196725627941	0.024324341304245	0.046036260635049
AMOT	2519.23759340677	-0.00216109547224014	0.130817619480488	-0.0165199113148705	0.986819617322907	0.997580121386579
AMOTL1	1689.60095714742	0.395758120645303	0.084843847275699	4.6645470868299	3.09297505309999e-06	1.38229955938818e-05
AMOTL2	2465.71370026334	0.606083789788537	0.123861472929536	4.89323899880742	9.9189830115722e-07	4.91036268467214e-06
AMPD1	0.0771841828016698	-0.36257831761553	2.81512112496977	-0.128796702351279	0.897518514939672	0.973164720788551
AMPD2	1736.43921962655	0.39311070472747	0.0536876219772017	7.32218508196179	2.43965346948368e-13	4.13828077634786e-12
AMPD3	374.419778403442	-0.598158145945829	0.115601497642048	-5.17431138996128	2.28753051730039e-07	1.28447046333001e-06
AMPH	524.705088396571	0.601584288481609	0.168944187609624	3.56084631849944	0.000369661403594031	0.00107193165350466
AMT	222.285960507741	-0.249470581745453	0.137733462099747	-1.81125616057473	0.070101208419219	0.117440310230507
AMTN	0.0501707127971172	-0.248056978794031	2.90030575372639	-0.085527871837416	0.931841738126532	0.996193048987226
AMY1A	3.66761954866318	0.216270450545091	0.241800300324749	0.894417625845087	0.371098485353008	0.487510749496504
AMY2A	3.98985207546484	0.652083409732632	0.222219384738454	2.9344128123661	0.00334179424549611	0.00781141398953216
AMY2B	305.993181525797	0.357128348422655	0.143510802294728	2.48851196364452	0.0128278921145773	0.0260053689736958
AMZ1	163.759877168261	1.07041419570946	0.144192033222771	7.42353215905985	1.14037463076258e-13	2.05414986631818e-12
AMZ2	1724.43289272592	-0.196923471569693	0.0472401882094856	-4.16855815003192	3.0653256207537e-05	0.000112616769742676
AMZ2P1	493.683133488014	-0.0495102964889397	0.069195694622445	-0.715511228828391	0.474293204895573	0.597464746859793
ANAPC1	414.815206656794	-0.0474952393295205	0.0696679592927507	-0.681737197582342	0.495405142029942	0.619296146376984
ANAPC10	105.837095160871	-0.157237452831772	0.0444041048755291	-3.54105669447746	0.000398527934219043	0.0011461279973335
ANAPC11	1566.16996892485	-0.0598610187756322	0.073801585241385	-0.811107492878954	0.417303943274138	0.538398577800908
ANAPC13	1237.62737353851	-0.0134149313939717	0.0439572360745204	-0.305181412480745	0.760227988260412	0.86724281481975
ANAPC16	1291.86260304691	0.0393738768961857	0.0592817538337913	0.664182051809373	0.506573799407312	0.630870501626103
ANAPC2	1070.01578848186	0.168420121293392	0.0527303032468097	3.19399113836089	0.00140320424608113	0.00355914247216571
ANAPC4	476.62584601785	-0.0367517378155325	0.0474857125227295	-0.773953592839971	0.438958235114164	0.560966231878241
ANAPC5	2223.08280150735	0.081583019259897	0.0447958216352573	1.82121939684852	0.0685735131091127	0.115135920959391
ANAPC7	1093.37367873904	-0.143912414918182	0.0423588099117321	-3.3974612416654	0.000680142218669211	0.00185918258651654
ANG	64.3744841906895	-1.521503448399	0.147600464691213	-10.3082564921598	6.46637547332412e-25	1.10552331557094e-22
ANGEL1	862.924373613089	0.317148516658487	0.0679895975650748	4.66466236036969	3.0912417944751e-06	1.38184180216329e-05
ANGEL2	733.136845276768	0.134775139541831	0.041933317152072	3.21403477461767	0.00130883821027874	0.0033472322160258
ANGPT1	217.205728070498	-1.78256496462061	0.215580577589077	-8.26867143856716	1.35460011676268e-16	4.31765111774043e-15
ANGPT2	287.543729534453	-0.972657704511624	0.213020702589312	-4.56602430040255	4.97061172035664e-06	2.12496649330447e-05
ANGPT4	3.79040637335295	1.08352496966476	0.250887833654966	4.31876250784996	1.56906514868684e-05	6.09427655398695e-05
ANGPTL1	131.255898888114	-0.0918037871464511	0.206555007745922	-0.44445200408492	0.656715822104524	0.774773784659441
ANGPTL2	3476.74205394715	0.860859223156533	0.123299564259363	6.98185130115871	2.91315383975467e-12	4.11132283394775e-11
ANGPTL3	0.137564404473995	-0.181419124955464	1.03153841245538	-0.175872389011313	0.860394197589015	0.946336507393336
ANGPTL4	470.529792064288	-1.06036281959572	0.190649001746481	-5.56185875552473	2.66916290330922e-08	1.79261051818342e-07
ANGPTL5	1.95385273057167	-0.713487954743669	0.262608814657119	-2.71692309976438	0.00658919154985688	0.0143907825310075
ANGPTL6	18.593707564306	-0.924846164185635	0.177849354941376	-5.20016597468397	1.99110643883466e-07	1.13238005523453e-06
ANGPTL7	2.40293194415933	-2.49160364535888	0.404291546925098	-6.16288830253601	7.14298949424524e-10	6.45418939466109e-09
ANK1	202.900304834815	0.640195272725875	0.168321333370349	3.80341136745444	0.000142717070130091	0.000453022100461803
ANK2	6281.21327939157	-0.120409865019169	0.0934134932720597	-1.28899863179814	0.197398562238051	0.287218960658426
ANK3	733.194951971668	0.0692978001987463	0.186715160640795	0.371141796739592	0.710531921351386	0.824890823632267
ANKAR	20.7148503348662	0.0985616910917021	0.0960809529483974	1.02581924998847	0.304976790614271	0.414822921981446
ANKDD1A	281.570088149329	0.273256930867291	0.0874961104711233	3.12307517895295	0.00178972026449341	0.00444239021331846
ANKFN1	89.0451343055156	0.0578159585185601	0.132099823853856	0.437668702590572	0.661626460314196	0.779034609520933
ANKFY1	4266.4631017823	-0.0134097320324149	0.0553538011168589	-0.242254944770735	0.808582622907761	0.906539077339637
ANKH	1815.46899075249	-0.0832983680628245	0.0848558298259302	-0.98164578949613	0.326274380878967	0.437953697199109
ANKHD1	1623.77542673312	0.150380293064066	0.0564317162995676	2.66481870347116	0.00770298378576836	0.0165197132465477
ANKHD1-EIF4EBP3	391.916539824709	-0.313542728712722	0.0850997180619626	-3.68441559917304	0.000229227964487458	0.000696136447364943
ANKIB1	2797.20394474792	-0.0530629149112774	0.075678335392151	-0.701163875187202	0.483200751406065	0.606646653240415
ANKK1	3.20002184159404	-1.95266890421001	0.342599356059667	-5.69956968591015	1.20110220080522e-08	8.60010356123941e-08
ANKLE1	29.6617853713054	0.464540242500226	0.125112408228746	3.71298298127947	0.000204830665828641	0.00062868498850397
ANKLE2	1177.99843423156	0.0407859470714602	0.0358094490938457	1.13897164305914	0.254714981801372	0.357022293801419
ANKMY1	172.921709245259	0.00646540291374044	0.0710903654243463	0.0909462607928336	0.927535291677626	0.993741250632465
ANKMY2	630.165959332192	-0.253138709503626	0.0650783157755744	-3.88975508180922	0.000100345443833973	0.000329081726455349
ANKRA2	307.21481381346	0.21678812954114	0.0464603879051906	4.66608522476242	3.06992411687753e-06	1.37325731094659e-05
ANKRD1	1.85150773100607	-1.30520529838128	0.412789451766416	-3.16191533673165	0.00156735126273442	0.00393250207398221
ANKRD10	2078.15727874604	-0.149453873353148	0.112665274565773	-1.32653005932097	0.184664185258007	0.271364319586712
ANKRD11	2681.22333939603	0.104225861527421	0.0424996076218315	2.45239585397682	0.0141908451855759	0.0284751953739189
ANKRD12	1110.66075400182	0.118612351846685	0.061173211277	1.93895905365493	0.0525063242410597	0.0911993814685192
ANKRD13A	1012.87085845435	0.0438824130912848	0.0527854966396136	0.831334663589252	0.405784597625695	0.525589812208429
ANKRD13B	753.792253902636	0.606152657813617	0.0873543483410103	6.93900955505207	3.94858429056736e-12	5.42721493816346e-11
ANKRD13C	681.386516356981	0.0967284616732525	0.0354467910146451	2.7288354997576	0.00635584005378194	0.0139577828336011
ANKRD13D	623.926913974656	0.154563012412682	0.06765408564417	2.28460721833731	0.0223358693030439	0.042699960050645
ANKRD16	193.817958252886	0.661335706821822	0.069855881207724	9.46714428890059	2.87598652129359e-21	2.29725316803328e-19
ANKRD17	2307.51515713661	0.0572871237159696	0.0663516213397967	0.863386946079186	0.387924754230398	0.506135591106605
ANKRD19	65.1879067954583	0.519928968815821	0.11215965361784	4.63561496531872	3.55877863140898e-06	1.56995462938345e-05
ANKRD2	5.2429685880114	-0.0382704236115674	0.288965694820626	-0.132439332064394	0.894636806172376	0.970958422558169
ANKRD20A3	75.1895781189559	0.988779071769638	0.197913630350974	4.99601300838234	5.85277142724599e-07	3.03298365107749e-06
ANKRD20A4	6.13078080049226	1.11584211980177	0.282810439022423	3.94554785056323	7.96177296811695e-05	0.000267082538982099
ANKRD20B	26.941479492558	0.921564521028027	0.178862114492901	5.15237407117092	2.57209330705438e-07	1.42780115506949e-06
ANKRD22	200.556271816595	-0.71126661551386	0.223183855189329	-3.1869089048152	0.00143802058444767	0.00363515190543257
ANKRD23	56.6210588788263	0.54651233569482	0.0959006049762915	5.69873710212703	1.20698183280264e-08	8.63902898322567e-08
ANKRD24	210.609218185264	0.594162801657513	0.141198069734501	4.20800937841951	2.57630176829053e-05	9.58978637585606e-05
ANKRD26	254.118812127378	0.598636656324491	0.0786478166287826	7.61161189191118	2.70698401703328e-14	5.58297550179668e-13
ANKRD26P1	0.59443888981768	-0.502003772357284	0.491207986280763	-1.021978034515	0.306791296712238	0.416738386738328
ANKRD27	623.115386703563	-0.0733836370321203	0.0500414326480356	-1.46645755624666	0.142523676085957	0.21754142430224
ANKRD28	1386.778596824	0.521758191410155	0.0730787635069843	7.13966912371594	9.35558449692071e-13	1.44256599560906e-11
ANKRD29	40.5164203159477	-0.276707640995225	0.185814326975935	-1.48916203340479	0.1364447058202	0.209460248616549
ANKRD30A	0.00511090731269006	-0.0172286700452833	2.90030575372639	-0.00594029440625266	0.995260358681341	0.997580121386579
ANKRD30B	0.96391330581257	1.45841901467777	0.482821486859359	3.0206174629146	0.00252259840704053	0.00606082876642258
ANKRD31	0.653495901619542	-0.0410710505496051	0.360290633603213	-0.113994222216824	0.909242373591386	0.981019367875117
ANKRD32	117.481864395424	-0.484986493130321	0.0876085764440435	-5.53583350872145	3.09751706180569e-08	2.05132883230013e-07
ANKRD33	0.278259051399368	0.651477318061867	0.55510588818989	1.17360909318802	0.240551637294429	0.340373388812829
ANKRD34A	102.217283038495	0.563289936026415	0.171325489166612	3.287834978709	0.00100960999896585	0.00264550939497774
ANKRD34B	1.81477219303484	1.01185341027322	0.393221643184127	2.57323936210555	0.0100751500852529	0.020992588749367
ANKRD34C	7.32749755887874	1.04535906144658	0.370948023027828	2.81807422213479	0.00483126403110301	0.0109235888591877
ANKRD35	301.251106925521	-0.327392981347549	0.180405373472448	-1.81476291446246	0.0695603518631101	0.116652147462744
ANKRD36	219.188264916444	0.591497494973443	0.108714158123281	5.4408506231791	5.30267638699132e-08	3.38516746748971e-07
ANKRD36B	30.0029314445816	0.752721316634289	0.134901598385096	5.57978056335208	2.40822205584522e-08	1.62634261498348e-07
ANKRD36BP1	97.2550740516277	-0.314819776083187	0.148811215630316	-2.11556484334674	0.0343818345626082	0.062684935044456
ANKRD37	84.6088875158398	0.0180196177860311	0.0962836042445855	0.187151467037488	0.851541876109181	0.939521056730607
ANKRD39	140.331723317863	0.110592806589204	0.0688003172888585	1.60744617099482	0.107956528653623	0.171076733348981
ANKRD40	2712.2661442142	-0.167874839073619	0.0629870434758252	-2.66522811374771	0.00769361155090759	0.0165050620943521
ANKRD42	253.656949973922	-0.354947802143182	0.0649411234165539	-5.46568620112142	4.61119456125903e-08	2.96999940512024e-07
ANKRD43	227.709154842998	0.595458563795425	0.231463734143555	2.57257823130996	0.0100944139415075	0.0210282308379629
ANKRD44	165.44223291611	0.192077320093858	0.123096170928131	1.56038419916409	0.118669116526481	0.185533537710663
ANKRD45	95.0006848232663	-1.81836714278868	0.194108825338789	-9.36777160757625	7.40799852755534e-21	5.4690110341687e-19
ANKRD46	1267.78864371491	0.387263476019169	0.0788661259402331	4.91039050545792	9.0895199110447e-07	4.53081184312689e-06
ANKRD49	179.145846715647	-0.0502520790935748	0.046658212261761	-1.07702538647755	0.281468924435633	0.388075080450657
ANKRD5	20.3253859955524	-1.99472976153535	0.212901474521352	-9.36926231262576	7.30412253441005e-21	5.43348657235313e-19
ANKRD50	570.64611376578	0.117412773406111	0.0873643996622472	1.34394300035291	0.178966819561708	0.264227203488954
ANKRD52	1413.93166169533	0.07491238213309	0.0601421533040657	1.24558862657194	0.212915459895384	0.306517055665958
ANKRD53	24.9803987301993	-1.87135366001299	0.20634335305712	-9.06912499136796	1.19976595506741e-19	7.00102948031848e-18
ANKRD54	521.282456466255	-0.110541990570885	0.0623778356092073	-1.77213571922282	0.0763720308988304	0.126572353930119
ANKRD55	8.56571860640687	-0.064619297108448	0.192728855005634	-0.335286053074714	0.737409313506579	0.847772589206869
ANKRD56	14.6323995981503	0.984448780405483	0.311472197353178	3.16063131403416	0.0015742762617337	0.00394936855981333
ANKRD57	345.679030135224	-0.290706845113218	0.0705801584158583	-4.11881825768049	3.80820342226483e-05	0.000137041884601074
ANKRD58	26.7458318048614	-0.751420675627146	0.14606072517179	-5.14457719378949	2.68123986571473e-07	1.48585058239352e-06
ANKRD6	741.993469807674	0.106887610612014	0.08223117596834	1.29984290451065	0.193654817134992	0.282679178097737
ANKRD7	3.77534649877927	-0.902473621976339	0.241491328080523	-3.7370850090129	0.000186165996532583	0.000575932582923816
ANKRD9	76.5627333141761	0.199533417578474	0.144689554347725	1.37904507673682	0.167880856198469	0.250401613783436
ANKS1A	1137.01893999225	0.158421161347878	0.0618339984814563	2.5620397392769	0.0104059411084525	0.0216092739997865
ANKS1B	677.090254480106	0.19031357087233	0.150586944704862	1.26381188784545	0.206297553300908	0.298318690743041
ANKS3	467.345742230812	0.168520900753595	0.100785355616094	1.67207725490909	0.0945090890975583	0.15226768178155
ANKS4B	0.086037562559366	0.282918265718961	1.45202968286306	0.19484330730837	0.845515617634414	0.9347722155366
ANKS6	521.481458609927	-0.0730317758506973	0.070487174072018	-1.0361002098918	0.300155394321726	0.409486987696592
ANKZF1	721.020140586723	0.387726041919084	0.0944408959035789	4.1054888161474	4.03460804676284e-05	0.000144336473625932
ANLN	1501.63769859107	-0.494514744784476	0.192682263430151	-2.56647776490203	0.0102737211845201	0.0213629388548273
ANO1	38.9096951339119	-0.374347528737509	0.187985590912601	-1.99136288542217	0.0464410064869353	0.0818297678251544
ANO10	523.116582836717	-0.286681380268265	0.0574731301251322	-4.98809408229714	6.09778732587823e-07	3.14906928938438e-06
ANO2	15.703152642862	-0.134858807874628	0.160743809746498	-0.838967348648183	0.401487632438941	0.521318717937039
ANO3	88.0633074641989	0.968159160858979	0.243492954456234	3.97612802810275	7.00464246033204e-05	0.000237468223259474
ANO4	80.5951271442741	0.145322927176962	0.187804815441749	0.773797662403584	0.439050455101609	0.561047296743401
ANO5	179.758410496248	-0.0821251886677271	0.177154235118731	-0.463580160037867	0.642948571509262	0.76274074251114
ANO6	1767.60568959971	-0.657512008670497	0.104095046426064	-6.31645819128877	2.67625806595401e-10	2.64370348228301e-09
ANO7	18.8310543712626	-0.702754904293738	0.176104016735749	-3.99056715070986	6.5915482747503e-05	0.000224675193905008
ANO8	971.657967190783	0.395082197941427	0.0814540514114272	4.85036890241166	1.23232061882682e-06	5.9865226472918e-06
ANO9	2.18925170734362	-2.01189282445826	0.418764584855597	-4.804352844575	1.55252834418151e-06	7.39460196607161e-06
ANP32A	2850.73552364549	0.0953139123268434	0.0477117102447513	1.99770479485859	0.0457486740824988	0.0807427019711946
ANP32B	2483.64450489623	-0.0571312397764145	0.0766006217880372	-0.745832585204115	0.455768553210617	0.577826650756191
ANP32C	2.34911657972759	-0.0222728055565429	0.188387879777347	-0.118228442205873	0.905886654375623	0.979187559967883
ANP32D	0.0816096894846889	-0.0984273909004599	1.13618983365266	-0.0866293536389356	0.930966132774582	0.99591250495508
ANP32E	1868.4302930882	-0.182341912817741	0.056454168909681	-3.2299104980088	0.00123828975963736	0.00318478060376512
ANPEP	53.2464933769672	-0.62835853657541	0.150807789416735	-4.16661857458194	3.09151121464821e-05	0.000113450486864044
ANTXR1	5361.17256869657	-0.05889526608362	0.0765923699709685	-0.768944297009528	0.441926379106746	0.563798201792923
ANTXR2	377.809338428304	-1.02244381210859	0.117397837669338	-8.70922184264074	3.05967944836731e-18	1.37403577070688e-16
ANTXRL	0.329296384433132	-0.691864575493876	0.582772742932758	-1.18719446625476	0.235150923140462	0.333849904720834
ANUBL1	106.149559720034	-0.0865260544146826	0.12193898043842	-0.709584860424338	0.477961610706058	0.601144887141376
ANXA1	2785.08015790617	-2.9620224230657	0.210997307215053	-14.0382001181027	9.09943992426298e-45	2.53354405891265e-41
ANXA10	0.0145733136802935	-0.0749357472324701	2.90030575372639	-0.0258371887640435	0.979387199397438	0.997580121386579
ANXA11	1143.42202478479	-0.437976996149657	0.102213765451138	-4.2849120587288	1.82811486018906e-05	6.99449521497541e-05
ANXA13	5.26261827039528	-0.844218072374741	0.268538072951155	-3.14375560641003	0.00166794676376573	0.00416503327987988
ANXA2	2042.97850276768	-1.74184538311099	0.165126092562127	-10.5485774905964	5.15719618903375e-26	1.09254080135074e-23
ANXA2P1	12.0915547309014	-1.64297262524059	0.187746251001137	-8.75102760497005	2.11418644859062e-18	9.83424675012678e-17
ANXA2P2	712.857777787946	-1.91524506046582	0.183290645518985	-10.4492242636978	1.47728584376889e-25	2.8352100295529e-23
ANXA2P3	1.34700484355201	-2.52970364562754	0.370468748497183	-6.82838608084853	8.58752215490201e-12	1.12404840026219e-10
ANXA3	45.9261355025901	0.288367664153778	0.234689249408994	1.2287212340572	0.219176342065928	0.314099037269481
ANXA4	448.335792337727	-0.832311036096931	0.0889447182598308	-9.35762181702046	8.15515584345413e-21	5.93074579809407e-19
ANXA5	6749.05260314707	-0.916514367326538	0.105908698411461	-8.65381579675195	4.98055718741824e-18	2.13812906570004e-16
ANXA6	4618.46482151372	0.159229902313608	0.0717538523701177	2.21911294033768	0.0264790418992323	0.0496896328342035
ANXA7	2062.14350171724	-0.0224673981498577	0.0619306120981283	-0.362783402080031	0.716766691638741	0.830496570955297
ANXA8	2.19595743519418	0.171412167955918	0.361734871566678	0.473861331680657	0.635598795274799	0.755815773026591
ANXA8L1	0	NA	NA	NA	NA	NA
ANXA8L2	1.68559881446822	-0.339334457494644	0.419136947571532	-0.809602826619648	0.418168483012102	0.53931337572167
ANXA9	48.8408261175581	0.368451701765037	0.0787869596410962	4.67655692570789	2.91731642663262e-06	1.30950016478742e-05
AOAH	254.425620754298	-0.578379426730551	0.139408740022126	-4.14880320013476	3.34217972412642e-05	0.000121777280930348
AOC2	24.9929613767007	0.67820786337981	0.141434068758794	4.79522274464468	1.62494171419343e-06	7.71688937856482e-06
AOC3	52.4057787986398	0.0956662228953461	0.147519227020537	0.648500028284638	0.516661592539636	0.64118016164263
AOX1	33.1929846730228	-2.14926682928611	0.262387288929911	-8.19120025993418	2.58633835180404e-16	7.61446140130828e-15
AOX2P	0	NA	NA	NA	NA	NA
AP1AR	372.513669693916	-0.0529088158259116	0.0612854074746357	-0.86331833312537	0.387962467088695	0.506150912615213
AP1B1	4544.16781166567	-0.032607123130784	0.057581173731298	-0.566280973759666	0.571202792172369	0.694537551902145
AP1G1	2111.2642670852	-0.00486940489977162	0.0428033819276536	-0.113762153373813	0.909426340995264	0.981163541987141
AP1G2	345.004245070615	0.318550115369622	0.0992423435706967	3.20982056558044	0.00132817855010319	0.00339268675511286
AP1M1	1739.54996254838	-0.17508414586531	0.0380169598397823	-4.60542206960208	4.11630118625114e-06	1.78877837502864e-05
AP1M2	0.704454957807935	0.249117635983164	0.428083421482718	0.581937125993611	0.560609032118165	0.683660995869293
AP1S1	1117.86423781976	-0.00134495850824955	0.0812872321368903	-0.0165457535321733	0.986799001034469	0.997580121386579
AP1S2	1049.21617980111	-0.44658220595119	0.0836980060059162	-5.33563733787904	9.52095317641767e-08	5.75926062719989e-07
AP1S3	25.9875637191524	-1.0236406666717	0.148629215792333	-6.88721030528714	5.68970797036399e-12	7.66360804024838e-11
AP2A1	2980.23113710453	0.232778032849074	0.053618137067216	4.3414047108213	1.41574675733847e-05	5.5485429922636e-05
AP2A2	2430.33906158648	0.227626073059779	0.053097470325972	4.28694760150255	1.81144999938261e-05	6.94027137565698e-05
AP2B1	10736.4798304066	0.265953215131196	0.0555264739014647	4.78966511727625	1.67059882422095e-06	7.91635572187366e-06
AP2M1	8449.3931071091	0.0203325559407611	0.0557831169465823	0.364493005298206	0.715489896069474	0.829382014817425
AP2S1	1037.26577301502	-0.190697662610742	0.0757780538395072	-2.51652890181934	0.0118517179313423	0.0242611051866255
AP3B1	877.229840075911	-0.371399384361159	0.0483800395311102	-7.67670692212509	1.63230295347186e-14	3.49599830364467e-13
AP3B2	741.318047663368	0.775921658574263	0.11089318708477	6.99701829275703	2.61467159629737e-12	3.71970433663035e-11
AP3D1	3702.03146383487	0.122223077928411	0.0416025265723727	2.937876326232	0.00330468823696537	0.00773860071349935
AP3M1	1300.75659442341	0.156329646192841	0.0562217869936291	2.78058835466321	0.00542604920468058	0.0120902822681176
AP3M2	901.867598941947	0.0527399480687163	0.0653834410575254	0.806625457695242	0.419882302134484	0.541058252469494
AP3S1	616.713265965991	-0.166661622501358	0.0485611066721896	-3.43199803139583	0.000599151907444603	0.00165661379998515
AP3S2	2020.85289094655	0.120012149293239	0.0425401763020896	2.82114837609039	0.00478520644657912	0.0108320178448115
AP4B1	400.843163427	-0.0306476572260309	0.0596069950639072	-0.514162091096393	0.607138669328307	0.728795334492417
AP4E1	254.884768244671	0.0269546202870116	0.0487931605969793	0.552426199844908	0.580656384354452	0.703268265664198
AP4M1	386.044780000007	-0.294772537445426	0.0660308133122445	-4.46416638928124	8.03810831130834e-06	3.29400191310764e-05
AP4S1	128.737440268351	0.138175112170501	0.0681778361834982	2.02668667569043	0.0426944659864273	0.0758606201181027
APAF1	501.057552040841	0.0430158715761461	0.0616207898191204	0.698074005581776	0.485130913535966	0.60854719266863
APBA1	875.442290445115	0.459924443291859	0.102352997538832	4.49351220141225	7.00580053793473e-06	2.91136572461296e-05
APBA2	3630.5315201306	0.312958499180021	0.0646784201148897	4.83868496824916	1.30701024024201e-06	6.32728007509111e-06
APBA3	257.936834482158	-0.0757828450104523	0.0713206125374435	-1.06256581813099	0.287978895133922	0.395651252372772
APBB1	3815.8209096256	0.371426025871676	0.0751889102481968	4.93990436416232	7.81608964591181e-07	3.95574103346718e-06
APBB1IP	873.993912881322	-0.727655276707881	0.127263706344022	-5.7176967229044	1.07977635325721e-08	7.79727348091258e-08
APBB2	2257.78530909337	0.381990052763188	0.0822918031010748	4.6418967426684	3.4522538164656e-06	1.52710909856819e-05
APBB3	502.344304342091	0.351693821067929	0.105620113442962	3.32979969064183	0.000869084814992531	0.00231021045338304
APC	3875.76935113116	0.00158333705014026	0.084992512574643	0.018629135698862	0.985136959939621	0.997580121386579
APC2	8236.31890084916	0.529550702682811	0.0804206365387192	6.58476139302695	4.55616491167305e-11	5.1899271846001e-10
APCDD1	2443.44060395108	-0.162652630240103	0.101520899762081	-1.60215906893346	0.109120438667911	0.172640421271011
APCDD1L	14.494146791706	-3.74903294345023	0.632952724430899	-5.92308524593375	3.15956951333677e-09	2.5393818480385e-08
APCS	0.0403066760592248	-0.160603862325642	2.90030575372639	-0.0553748038872434	0.955839868615637	0.997580121386579
APEH	1530.28941947649	0.0446822576033984	0.0488326712037744	0.915007442802859	0.360187722851765	0.475871659326254
APEX1	3140.97009180712	0.085667828705689	0.056304289053857	1.52151514822867	0.128130612840505	0.198463454204994
APEX2	349.468828386736	-0.332132820195348	0.0433656678238184	-7.65888862924245	1.87548945291178e-14	3.98618205422581e-13
APH1A	3698.69410406692	-0.178436907697201	0.0379883170752547	-4.6971522150802	2.63813852434839e-06	1.19686498695415e-05
APH1B	864.196766382849	-0.0131722673020716	0.0560082910773197	-0.235184238774349	0.814065738587926	0.91138655412934
API5	1794.77632991765	0.00931778130545949	0.0397325117629978	0.234512767806867	0.814586922250811	0.911693207152712
APIP	330.854549588324	-0.105495986750509	0.0607805381716743	-1.73568694723525	0.0826192026911589	0.135498211468416
APITD1	183.350509543311	-0.512155274575561	0.0638772997128374	-8.01779782298207	1.07657814613602e-15	2.82022957905795e-14
APLF	28.7396034834306	-0.577611222373836	0.105438782312002	-5.4781666641847	4.29755255028565e-08	2.78362576288027e-07
APLN	1563.31576473628	-1.10081352258238	0.161373845885294	-6.82151135794863	9.00876451508379e-12	1.17053880265989e-10
APLNR	5139.53112207793	-1.22433385562427	0.23240971071575	-5.26799784679266	1.37919724675666e-07	8.08680936801666e-07
APLP1	6847.9038759523	0.0108445916094963	0.139100395027637	0.0779623350986288	0.937858014001226	0.997580121386579
APLP2	11976.2867478388	-0.243882422308805	0.06732711703924	-3.62235059265443	0.000291938082748985	0.000865906746732265
APOA1	2.80308459529622	0.165143154398174	0.210190804346956	0.785682108745237	0.432053747394137	0.554106276036818
APOA1BP	1608.51282526771	-0.225325068244724	0.0680829546344665	-3.309566534744	0.000934405548260185	0.00246769161728875
APOA2	0.15508408224813	-0.765635632709183	2.66864243845195	-0.286900793331204	0.774188283024315	0.878233492587387
APOA4	0.034405391471859	-0.131749093048877	2.67771922702859	-0.0492019819400842	0.960758331821655	0.997580121386579
APOA5	0.0756194040095069	-0.12817417516805	1.36358685045563	-0.0939978081522434	0.925110897869717	0.991826360057252
APOB	9.22810399865028	-2.42115121984594	0.29292085729006	-8.26554736403913	1.39055218751466e-16	4.42118468754662e-15
APOB48R	210.985813403924	-1.06619229522563	0.133732100736334	-7.97259812232916	1.55372785163955e-15	3.91242323365049e-14
APOBEC1	0	NA	NA	NA	NA	NA
APOBEC2	2.30227940327392	0.257065753817258	0.150883939644262	1.70373171871931	0.0884312195251971	0.143650980875654
APOBEC3A	2.45826546551388	-0.903715443420168	0.255865349915604	-3.53199619924407	0.000412435283300348	0.00118298214444795
APOBEC3B	28.2183930451373	-1.04367002812349	0.186849906565292	-5.58560636881451	2.32886192197298e-08	1.57712018273987e-07
APOBEC3C	135.416871742959	-1.43812831667622	0.144105949695551	-9.97965954712151	1.87107671377232e-23	2.46400575347449e-21
APOBEC3D	16.6261918202157	-1.27797810996008	0.17919985357968	-7.13158010138571	9.9223181878252e-13	1.52033004308737e-11
APOBEC3F	54.1475362125619	-1.30181124387043	0.145161757859825	-8.96800412907313	3.01935732658406e-19	1.64377861159562e-17
APOBEC3G	133.745883352992	-1.40534148803139	0.1344384672577	-10.4534179591437	1.41337806371307e-25	2.75467384617678e-23
APOBEC3H	3.38102302621267	-1.69379187830479	0.243996125685758	-6.94188021856636	3.86915227236762e-12	5.33308188037093e-11
APOBEC4	0.270088114007221	-1.53445058791833	1.94866041170799	-0.787438682850539	0.431025109647042	0.552967310888682
APOC1	2701.2557145226	-0.670317313206534	0.15234492522262	-4.39999765155949	1.0825204967833e-05	4.33497523778642e-05
APOC1P1	2.39495870844781	-0.629648611618498	0.288776455975496	-2.18040147868539	0.0292277146353113	0.0543039235693248
APOC2	908.639529451756	-1.23390084323716	0.16279536479701	-7.57945930939567	3.46998007327679e-14	7.05212842838006e-13
APOC3	0.182162178617528	-0.851303787196671	2.90030575372639	-0.293522083353761	0.769123122381608	0.874421609707609
APOC4	4.09217766304501	-0.578737025017837	0.212322503901388	-2.72574510183163	0.0064156522839055	0.0140732766475316
APOD	5088.98141410115	-0.562431370904321	0.180361564974055	-3.11835490552117	0.00181863662609228	0.00450498574511165
APOE	66178.9027265267	0.518745590478273	0.143097051018638	3.62513124334553	0.00028881474045606	0.000858079160287899
APOF	0.276851590832369	-0.227525421879553	0.854121674896317	-0.266385257003544	0.789942518365616	0.89121369357906
APOH	2.08837613106716	-0.913512340352988	0.579048346991856	-1.57760978871396	0.114655282189027	0.180052489715908
APOL1	356.848474741673	-1.45027183198223	0.160721828317795	-9.02349013299304	1.82190324469975e-19	1.04131654660405e-17
APOL2	1520.97997451917	-0.700661536185477	0.127958374642379	-5.47569893837508	4.35788060788231e-08	2.81989020742451e-07
APOL3	305.200928956361	-0.636531518861758	0.113672684295067	-5.59968758377759	2.14738453476135e-08	1.46133116559004e-07
APOL4	379.304482855387	-1.69957824539314	0.234429281144879	-7.24985478389448	4.17218708014988e-13	6.84477493199674e-12
APOL5	0.0610153417825691	0.0755861043928899	1.71032215667705	0.0441940742554282	0.964749705499486	0.997580121386579
APOL6	825.22116478273	-0.995811119488037	0.125448973278607	-7.93797743785803	2.05504708258949e-15	5.10227613244193e-14
APOLD1	1871.7176574649	0.113887514169416	0.152248126230606	0.748038855971952	0.45443672082552	0.576552327953889
APOM	89.1125372851556	-0.0418190504184822	0.0903273437309442	-0.462972215180461	0.643384283043235	0.763118286058462
APOO	405.492711954666	-0.18326492828233	0.0648729056473304	-2.82498412015976	0.00472829593197049	0.0107213760203624
APOOL	131.493074097166	0.0856484897228868	0.122187350052408	0.700960366896826	0.483327749406369	0.606705852096965
APP	28601.9500926502	-0.195905015628127	0.0674689264083748	-2.90363321393846	0.00368860011662016	0.00854670305009957
APPBP2	1522.53624502883	0.0833460773261663	0.0481858050157186	1.7296811228738	0.0836872632042061	0.137018208992774
APPL1	1535.84567876651	0.20944098765226	0.0534188709303827	3.92073033376558	8.82810095212798e-05	0.000293166957841156
APPL2	1972.46442775294	0.157994992562155	0.0637447422918499	2.47855724067074	0.0131914942785865	0.0266703551337811
APRT	732.459484708871	-0.260615645346513	0.0748778392913505	-3.48054441491634	0.000500395850543439	0.00140752130568504
APTX	461.815874381404	0.0227156201230514	0.0451085008460428	0.503577367835406	0.614558399911714	0.735733612670719
AQP1	19485.2259556738	-1.61806402937519	0.235331927207095	-6.8756672695383	6.17003610866265e-12	8.22530805457148e-11
AQP10	0.0708322303969896	0.0178785982266768	1.69898568588111	0.0105231011510287	0.99160393501741	0.997580121386579
AQP11	68.8874842209461	0.0279842006368619	0.06780785417536	0.412698513722188	0.679827513910223	0.796743129651849
AQP12A	0.0245107366878146	-0.0740432465448619	2.90030575372639	-0.0255294623505571	0.979632648584173	0.997580121386579
AQP12B	0.536381116890336	0.100580978661067	0.597672406613263	0.168287807079823	0.86635686560639	0.950962755392297
AQP2	0.376416241898645	-1.70755051079044	0.726776222321282	-2.34948593301061	0.0187993544447024	0.0366509370938532
AQP3	43.3553913349581	-0.158210945124282	0.237925244256501	-0.664960734278865	0.506075607970303	0.630411197708118
AQP4	30249.0448733707	-0.852533628935005	0.174694098403602	-4.88015128573701	1.06004492668837e-06	5.21987762030228e-06
AQP5	45.060203457527	-1.9031458551902	0.457827148438174	-4.15690913411878	3.22582217138406e-05	0.000117868905362346
AQP6	86.4985215067764	-0.20542521386477	0.145389947381087	-1.41292584229584	0.15767752978102	0.23734438179117
AQP7	2.2707359992015	0.653168347520475	0.238439551107635	2.73934565170199	0.00615616132218594	0.0135528729435676
AQP7P1	44.8540816990816	-0.13736629649364	0.293919962244515	-0.467359533679319	0.640242669316364	0.760085863737341
AQP7P3	5.9208334592121	-0.0130290577622354	0.333741036031776	-0.0390394238513568	0.968858956869811	0.997580121386579
AQP8	1.42916384667795	-0.121544223326849	0.314395404110914	-0.386596692373946	0.699054807023142	0.814380047153678
AQP9	15.2164531644622	-0.848871040920038	0.253351610535509	-3.35056500776049	0.000806468774396686	0.00216562088908672
AQPEP	4.22936465401829	0.182863781738158	0.172162113516242	1.06216041382941	0.288162867543389	0.395820303645123
AQR	709.36324969735	-0.0638942115593806	0.0676881074270402	-0.94395033319924	0.345195029274689	0.459178518725587
AR	102.214452007265	-0.441442891092159	0.185187844114705	-2.3837573853861	0.017136896059628	0.0337201518629127
ARAF	809.55966122607	-0.0347447754390996	0.049596706857737	-0.700546016870864	0.483586377789112	0.606896233297475
ARAP1	2634.07634683303	-0.0948510589316469	0.0597740280069309	-1.586827290954	0.112551766021971	0.177134521945107
ARAP2	1468.55954903909	-0.1448092818835	0.115887554800856	-1.24956715267954	0.211457708446565	0.304695455982814
ARAP3	405.095127722615	-1.03350646508146	0.168201836517873	-6.14444221583538	8.02449952864045e-10	7.19068946267597e-09
ARC	1347.03554383038	-0.14262450450506	0.23279946427388	-0.612649625075029	0.540108037840816	0.663936023810627
ARCN1	2741.32689407386	-0.102388267297602	0.0472240065340036	-2.16814020690678	0.030148020508298	0.0558434631920478
AREG	3.53196016867759	-1.92179907263459	0.56241502008619	-3.41704791657249	0.000633041365864688	0.00174043958537209
ARF1	6425.26129819938	-0.0483193899770025	0.0376573080697854	-1.28313446854614	0.199444969708871	0.289980041747549
ARF3	7482.90437444691	0.173819065369162	0.0668883704208805	2.59864404343301	0.00935927687728206	0.0196819493243664
ARF4	2809.81604883403	-0.407092997078137	0.0567503630972137	-7.17339898567316	7.31582382946483e-13	1.15267103020428e-11
ARF5	2498.01000873946	-0.114483120164001	0.0651122618593786	-1.75824210209818	0.0787063243506687	0.129943774806822
ARF6	1210.3841104902	-0.191266640496946	0.0418980859643402	-4.5650448247143	4.99387623481715e-06	2.13304071480575e-05
ARFGAP1	2294.91132865847	0.281522027555756	0.0807085724294905	3.48813043127113	0.000486410734847693	0.00137095375591924
ARFGAP2	2648.5033720344	0.282773033754198	0.0566874652299937	4.98828149409971	6.09187612681774e-07	3.14768466892041e-06
ARFGAP3	958.702116746163	-0.133628408014892	0.0478456101879286	-2.79290842963492	0.00522364768234602	0.0117062082705443
ARFGEF1	1029.69632241701	0.0346838271761	0.0535600207476842	0.647569337948765	0.517263534337038	0.64172286977905
ARFGEF2	936.336466778296	0.0322491546108998	0.0686338896965373	0.469872168887534	0.638446349329919	0.758276620867771
ARFIP1	644.921488342822	-0.389536184612613	0.043226309903971	-9.01155304438394	2.03158787928757e-19	1.15103627230566e-17
ARFIP2	958.485016886902	0.115364516749169	0.0521089832242693	2.21390842060105	0.0268350793672025	0.0502899708525747
ARFRP1	824.91172117732	0.0203885829854516	0.0703434200937079	0.289843498628457	0.77193596842864	0.876647944567893
ARG1	1.76607398153468	-1.58090673200025	0.374531842746063	-4.22102088946311	2.43198395931936e-05	9.09253162615276e-05
ARG2	177.966354610068	-0.077448837835627	0.0858514476830375	-0.902126171728253	0.366989847563293	0.483220654574286
ARGFX	0.0325941979359651	-0.102896785138455	2.90030575372639	-0.0354779095294523	0.971698660926045	0.997580121386579
ARGFXP2	0.537573468033967	0.807507033228753	0.352353942387136	2.29174967578917	0.0219200921091644	0.0419916055836066
ARGLU1	2370.62567264911	0.334836319165822	0.0998276272330275	3.35414482389944	0.000796106838379744	0.00214104074513885
ARHGAP1	2762.70175883319	-0.14611537924218	0.0591191367726399	-2.4715411492578	0.0134532067503762	0.0271375491166252
ARHGAP10	152.850592207242	-0.00856037757287721	0.10412946616929	-0.0822089835643648	0.934480529777414	0.997580121386579
ARHGAP11A	190.285936238297	-0.910982862158508	0.178305673668174	-5.109107542219	3.23684086292969e-07	1.75874068632561e-06
ARHGAP11B	13.3881051569563	-0.975147999741748	0.223177682005945	-4.36937954985916	1.24600042444312e-05	4.93187414142901e-05
ARHGAP12	1667.62484004093	0.233688708447302	0.0788365173514449	2.9642190738277	0.00303452170929316	0.00716275016520814
ARHGAP15	68.8944436186332	-1.10707425969643	0.141555526062815	-7.82077740437467	5.249810542889e-15	1.20375067624596e-13
ARHGAP17	908.273404309081	-0.072721384622905	0.0517797222334448	-1.40443751890067	0.160188605073657	0.240455630998581
ARHGAP18	260.226708994172	-1.43927014704754	0.127479106220416	-11.2902434737736	1.46629932696506e-29	6.38539165252587e-27
ARHGAP19	526.413159625786	0.131563831860761	0.0631265269190059	2.08412910201067	0.037148425536545	0.0671199419400446
ARHGAP20	149.895321838103	-0.458552071111029	0.161958508185398	-2.83129349762912	0.00463601588087281	0.0105260891796611
ARHGAP21	5342.28613378445	0.101618749443159	0.0703443244196697	1.44459059464283	0.148572916180793	0.225678913285298
ARHGAP22	459.155329910927	-0.204518457882384	0.133748853364608	-1.5291230746095	0.126233936045549	0.195930509956817
ARHGAP23	1978.01157725497	-0.213963594811437	0.102348959382362	-2.09053024185715	0.0365701947038938	0.0662040771669041
ARHGAP24	453.708213941228	0.140524696254792	0.109754494745775	1.28035481900117	0.200420376225441	0.291137596529317
ARHGAP25	300.133250112168	-0.824130548289687	0.106269423329577	-7.75510511366742	8.82703320398804e-15	1.96615859595117e-13
ARHGAP26	849.715545958222	-0.109064265622061	0.101683300516962	-1.07258778056548	0.283456109706532	0.390290326964346
ARHGAP27	369.462887282651	-0.328900416407869	0.0929497728906469	-3.53847466410501	0.000402445900262019	0.00115654240579575
ARHGAP28	50.3932715450699	0.45261520299019	0.176146004908443	2.56954566313014	0.0101831970269451	0.021186006624163
ARHGAP29	392.963347665088	-0.521931852600127	0.129419870069497	-4.03285718274834	5.51027705637935e-05	0.000191333154870539
ARHGAP30	487.196629638214	-0.739366516143996	0.123527269274557	-5.98545179931605	2.15790021321697e-09	1.78360793704829e-08
ARHGAP31	2454.90635839737	0.46299308180676	0.0839303600696141	5.51639575265424	3.46022584277777e-08	2.26840907082875e-07
ARHGAP32	1967.26882324965	0.770582182186776	0.0805555605020797	9.56584719147826	1.11286246075492e-21	9.81433907697435e-20
ARHGAP33	1403.6238370528	0.506621472312513	0.0851727914150117	5.94816095487533	2.71171879357810e-09	2.20489775915048e-08
ARHGAP36	339.498896380179	0.195389689168947	0.243823216175437	0.801358017639958	0.422924412178197	0.544150831354176
ARHGAP39	721.163344683543	0.146811445404993	0.074763348502708	1.9636820493624	0.049566975583231	0.0866511406872084
ARHGAP4	643.329900079356	-0.400120281676945	0.119718342716252	-3.34218025908762	0.000831230603553114	0.0022223161129287
ARHGAP42	287.732245980812	-0.0121653438293701	0.108745196297223	-0.111870172141855	0.910926347294681	0.982346843842933
ARHGAP5	3168.66030248346	0.0893457471951352	0.0818175922393438	1.09201144582413	0.274828070297422	0.380534178040406
ARHGAP6	269.3640970891	-0.294911109941742	0.128261943283327	-2.29928771069914	0.0214886072051667	0.0412745594194047
ARHGAP8	10.1465977157292	-0.130617363319485	0.176926161098173	-0.738259183993758	0.460356964288691	0.582615707269641
ARHGAP9	187.913149187457	-0.675878927128816	0.120734937477109	-5.59803931862689	2.16789592113769e-08	1.47374577966423e-07
ARHGDIA	5564.17731244339	-0.0161553574980663	0.0664311870122322	-0.243189354648918	0.807858713124517	0.90593592167991
ARHGDIB	1858.72022010856	-0.74143776477478	0.102493359145044	-7.23400785143094	4.68944645260705e-13	7.62915787657023e-12
ARHGDIG	352.58977161104	0.946097135163629	0.207039081215496	4.56965481883533	4.88528168977515e-06	2.09169903632948e-05
ARHGEF1	1516.05904095814	-0.0742527886392041	0.088862969991993	-0.835587519142053	0.403386992502242	0.523087989612023
ARHGEF10	936.360353373321	-0.512276622808507	0.0786486956707678	-6.51347893870935	7.34299054562079e-11	8.07190556876194e-10
ARHGEF10L	2768.32133874721	0.343469386118525	0.0856613455958092	4.00961931813651	6.08167158918372e-05	0.000208829773208581
ARHGEF11	1510.48508236031	0.298074448102924	0.0535982485513538	5.56127217137201	2.67815139879283e-08	1.79742323562232e-07
ARHGEF12	4057.64973896586	0.0301187453811393	0.0657779345871066	0.457885240243511	0.647034891411733	0.76622288312377
ARHGEF15	93.3842041183852	-0.254736778695949	0.124544206700567	-2.04535229252691	0.0408201387330923	0.0729358731122084
ARHGEF16	17.7919450157367	-0.54408021238905	0.182718596435014	-2.97769478862301	0.00290425033589199	0.00687941651027406
ARHGEF17	2455.67722297511	0.522336559583099	0.0869794292657558	6.00528842270463	1.90992077063869e-09	1.59282652202602e-08
ARHGEF18	1307.90768957952	0.0538112332319778	0.036140621724878	1.48894044052751	0.136503053154254	0.209513425137479
ARHGEF19	38.3720270632303	-0.540536808588896	0.14447947039736	-3.74127069473791	0.000183092184664154	0.000567594509162455
ARHGEF2	2757.17818794588	0.0954834160168139	0.0660390052026032	1.44586393637938	0.148215368828006	0.225223572310763
ARHGEF3	921.610523806201	-0.353879997181684	0.0835452182423509	-4.23578996652012	2.2774958871196e-05	8.56257616511593e-05
ARHGEF33	15.913821881206	0.368326408298953	0.11705025139367	3.14673743894984	0.00165103148243151	0.00412704932571376
ARHGEF35	11.3272664272845	-0.689404709700816	0.199730312674683	-3.45167791743112	0.000557112320245455	0.00155270243891488
ARHGEF37	728.353261601262	-0.152474447454794	0.124055574289834	-1.2290817911863	0.219041141465819	0.313928365848136
ARHGEF38	0	NA	NA	NA	NA	NA
ARHGEF4	3024.14289469336	0.403358950058641	0.0948775808192033	4.25136208760712	2.12474331971018e-05	8.02699114191729e-05
ARHGEF5	16.3173875210041	-0.6474395220213	0.224935756025993	-2.87833083303342	0.00399785634520445	0.00918332104941637
ARHGEF6	4156.85647989215	0.117352683416829	0.0740375416792742	1.58504294922694	0.112956576333841	0.177671186566585
ARHGEF7	2900.57000615123	0.505893847196527	0.0790219904563976	6.40193754010369	1.53417432075922e-10	1.59557404010658e-09
ARHGEF9	1879.55266492034	0.3785535985678	0.0768672986640109	4.92476781605749	8.44605798066737e-07	4.24371410268644e-06
ARID1A	2988.76204644435	0.172336152643056	0.0544886831303815	3.16278799086936	0.00156266087988198	0.00392275380588611
ARID1B	1466.32376559604	0.205627964964696	0.0577474229767704	3.5608162990652	0.00036970367238883	0.00107193165350466
ARID2	641.384941025651	0.189819032582032	0.0631380308815626	3.00641356614532	0.00264349194748943	0.00631857469420763
ARID3A	46.6140129587572	-0.107909193702781	0.09785335984695	-1.10276431868624	0.270129527059976	0.375067641404783
ARID3B	88.5890040259744	0.0662024240050098	0.0678732999532989	0.975382426529449	0.329370597446598	0.441440857119667
ARID3C	0.633824795535992	0.938860253311659	0.335023191938607	2.80237391291915	0.00507280413440108	0.0114088336694527
ARID4A	708.63406169568	0.314334735478736	0.0651952663014104	4.82143494936435	1.42529201179039e-06	6.85392087584374e-06
ARID4B	1025.62526045429	0.065989954084761	0.0479982800235381	1.37483997452408	0.169181061984135	0.252128681608105
ARID5A	700.360832627053	-0.48849514877587	0.133176178358605	-3.6680369927758	0.000244419826762896	0.000737431063848149
ARID5B	1141.13730636226	0.0639950966610156	0.0926122202983446	0.691000566176465	0.489565185245499	0.613278783647866
ARIH1	1184.36270163251	0.0998386913790197	0.0418431721349665	2.38602109460026	0.0170317740894403	0.0335370051528786
ARIH2	1733.88210590283	0.14487131555023	0.0437938310764121	3.30803019487965	0.000939546789164098	0.00247757636595972
ARL1	1219.12474950889	-0.273316588009939	0.0503221791840966	-5.43133450183166	5.59341751810774e-08	3.54984394099381e-07
ARL10	118.697720005074	0.443359385824569	0.108484587949044	4.08684214234023	4.37284430973772e-05	0.00015532483250736
ARL11	55.4057889923961	-0.92248093520393	0.124727675648907	-7.39596028230816	1.40389967668893e-13	2.4851957037845e-12
ARL13A	0.221719712858517	0.148467835505344	0.458719205406211	0.32365733493515	0.746197475310383	0.855644454538999
ARL13B	277.867210884661	-0.507209909670612	0.0679376280023938	-7.46581717060743	8.27842263354858e-14	1.53909894007361e-12
ARL14	0.00997247288730896	0.0125173692359183	2.90030575372639	0.00431587918612914	0.996556437321534	0.997580121386579
ARL15	181.49665837884	-0.261814799457768	0.104538678804488	-2.50447779187475	0.0122632303724632	0.0249866868674082
ARL16	604.106456091113	0.059639685353244	0.0585026137020801	1.01943625385619	0.307995902063185	0.417966866119724
ARL17A	60.114425689645	0.108979569185684	0.0804601882762379	1.35445332058549	0.175591796225314	0.260012468350659
ARL17B	2.32498652193688	0.00132824834227337	0.187448157900636	0.00708595036168589	0.994346276920727	0.997580121386579
ARL2	1663.8973964245	-0.111272623889175	0.0881097329617216	-1.26288685879364	0.206629843271613	0.298754869834105
ARL2BP	2023.34750863303	-0.199973232109169	0.0496144823742915	-4.03054153826641	5.56484931646166e-05	0.000192987389996153
ARL3	1583.13698538605	0.411769802484955	0.0904744510397824	4.5512274211412	5.33338609532257e-06	2.26317646413753e-05
ARL4A	586.090835895561	-0.417635844547897	0.12067437859808	-3.4608493484676	0.000538474060031601	0.00150399246632501
ARL4C	1223.08447696791	-0.95706792902804	0.181416443167996	-5.27553022380542	1.32372791563481e-07	7.77560490528102e-07
ARL4D	141.531243802986	0.108411733566392	0.112301131307646	0.965366352983579	0.334361348111822	0.447017667556817
ARL5A	993.385950983689	-0.186560632938184	0.0509003446746364	-3.665213548763	0.000247132284241302	0.000743992619688443
ARL5B	158.356045358946	0.366942950739751	0.133901777009373	2.74038895476394	0.00613665147146597	0.0135145013761437
ARL5C	1.07530947136744	1.00119988477635	0.282933014300489	3.53864637271714	0.000402184237215537	0.00115596088826586
ARL6	78.5487186492421	-0.178826805129078	0.0750823204489766	-2.38174318614197	0.0172309094265856	0.0338846155508176
ARL6IP1	7515.9497899472	-0.13757658098301	0.0560570925329418	-2.45422255715747	0.0141189568229553	0.0283455365141532
ARL6IP4	1901.48516246561	-0.0506037524289995	0.0823870381523106	-0.61421982831143	0.539070072325196	0.663036457757041
ARL6IP5	3333.99021063754	-0.29253589284681	0.0558483680479028	-5.2380383361586	1.62292356208614e-07	9.38598819734683e-07
ARL6IP6	542.813863924455	0.124298745135554	0.0574354011010322	2.16414863921478	0.0304529436058498	0.0563440166012923
ARL8A	2907.34404355602	-0.0202571781619796	0.0595934131517015	-0.33992310711274	0.733914434743897	0.845040014955902
ARL8B	2577.38052088768	-0.125257084736481	0.0560867091959659	-2.2332756999316	0.0255307689627516	0.0480907207001091
ARL9	5.85416267148794	-2.3697605713099	0.356039338372098	-6.65589533489485	2.81580590548017e-11	3.32404949108471e-10
ARMC1	689.202594104918	0.0804311311673168	0.0600651022033614	1.33906591709446	0.180549214814224	0.266180347710228
ARMC10	557.12853784884	-0.317691858231384	0.046039881087107	-6.90036226701616	5.18700911230131e-12	7.02535146620934e-11
ARMC2	46.8912422065848	-0.971667754539208	0.123140496536683	-7.89072467520667	3.00436807722292e-15	7.18467899694168e-14
ARMC3	56.6622684808621	-2.95622597594779	0.361417373285035	-8.17953478295117	2.84941814950571e-16	8.33861257265259e-15
ARMC4	29.5888442086589	-1.53314603276549	0.245461297569012	-6.24597868563961	4.21154608674526e-10	4.00600455005686e-09
ARMC5	611.677561231397	0.279075058879575	0.0731697385379453	3.81407757436292	0.000136692529460055	0.000435601275208711
ARMC6	866.628546764886	0.0663958747986393	0.0579650021241988	1.14544763849704	0.252023774027805	0.353894645567554
ARMC7	302.51621627876	-0.0760706755731111	0.0499701027243248	-1.52232377813546	0.127927972922831	0.198196835633226
ARMC8	800.263123323978	0.117258482583523	0.0415486923151217	2.82219429902121	0.00476962704923835	0.0108017698337968
ARMC9	202.250422872344	-0.485244668819864	0.0838669085186329	-5.7858895408319	7.21296017865374e-09	5.40278992628599e-08
ARMCX1	804.754963548306	0.167220157038108	0.0499120370778756	3.35029717935979	0.000807249025800288	0.00216711894116358
ARMCX2	935.716443612252	-0.300186592406663	0.0977936219599435	-3.06959274429595	0.00214350841450533	0.0052286581975856
ARMCX3	2605.81175120476	0.0747471705050887	0.0587024858640671	1.27332206472781	0.202903780128425	0.294021908899852
ARMCX5	187.126002963878	0.0586713100288142	0.0673559703081865	0.871063244436452	0.3837196217349	0.501286643046665
ARMCX6	288.499370436496	0.0207605395834865	0.0565095332389062	0.367381190280175	0.713334700141084	0.827454666453382
ARMS2	0.355379667902991	-0.250132286117792	0.417583978323724	-0.598998762169659	0.549173710015621	0.672408318143262
ARNT	788.533920887726	-0.0257533872905626	0.0442751746147843	-0.581666532422057	0.560791318671959	0.683754945318516
ARNT2	7700.3781039696	0.259397000189091	0.0810153548399931	3.20182514415205	0.00136559863558711	0.00347461062762309
ARNTL	376.28170810548	-0.360761546835391	0.102920168224061	-3.50525609373274	0.000456168262729413	0.00129489068461932
ARNTL2	46.1444309221486	-1.17090281908539	0.194170150259796	-6.03029259398903	1.63663091333497e-09	1.38506020412065e-08
ARPC1A	2026.16081186498	-0.193382129715131	0.0455822229806662	-4.24249009964157	2.21053295998514e-05	8.3317128969465e-05
ARPC1B	1396.06022501625	-0.686544581523517	0.108789760533231	-6.31074632537505	2.77693043938729e-10	2.73197408516291e-09
ARPC2	3061.07118637159	-0.217462352143432	0.0422983620612426	-5.14115302688493	2.73057537849689e-07	1.5106135148142e-06
ARPC3	2492.25387393638	-0.366742055029269	0.050415231944577	-7.27442958970098	3.47887266917577e-13	5.76068210044483e-12
ARPC4	2943.37100668619	-0.212250192042336	0.0556037605910174	-3.81719131559286	0.000134979503684893	0.0004306352147354
ARPC5	2347.78710682909	-0.487484371226151	0.0673275671975281	-7.2404869434232	4.47076630480576e-13	7.30387554741528e-12
ARPC5L	659.208112652522	0.0472843361352918	0.0588742756303592	0.803140856155334	0.421893325486687	0.543108726090815
ARPM1	15.3637132513074	0.0215660942254804	0.16634123122765	0.129649721036185	0.896843563497673	0.97264200696466
ARPP19	5838.76616254044	0.191623167674185	0.0504919142266967	3.79512582576771	0.000147568596883277	0.000466598305200367
ARPP21	691.846260567712	1.23364031975584	0.14336819135582	8.60470030408704	7.65164203263161e-18	3.16625272220786e-16
ARR3	0.0252456432062698	-0.132642824419657	2.90030575372639	-0.0457340831218344	0.96352219781816	0.997580121386579
ARRB1	470.903708182512	0.193822414744902	0.132286437852542	1.46517222695915	0.142873934881669	0.217990683485497
ARRB2	1728.1736363764	-0.0793771219621488	0.0719876445142343	-1.1026492462391	0.270179515382496	0.375094335099112
ARRDC1	446.174856381972	0.112109903902917	0.0558666038642453	2.00674277919849	0.0447770584379633	0.0792000062579095
ARRDC2	1027.04012753835	-0.184595694905984	0.151069092750154	-1.22192893030263	0.221734503992414	0.317298493598543
ARRDC3	1087.7943973505	-0.129650221325425	0.0814313914303545	-1.59214056211123	0.111353124861062	0.175545773966035
ARRDC4	1247.49358336157	-1.01534140800964	0.129193021647273	-7.85910411463056	3.86890561458342e-15	9.07400366164029e-14
ARRDC5	3.71602891044244	-0.535686296585308	0.171783032740041	-3.11838886554041	0.00181842706270749	0.00450498574511165
ARSA	559.450095984911	-0.424009656101739	0.0915339159808785	-4.63226828611064	3.61681035604755e-06	1.59303127320603e-05
ARSB	451.804263878832	0.013179384146042	0.0593646710258648	0.222007195833695	0.824308281642949	0.919165998911954
ARSD	393.487743161655	-1.40124686395063	0.147809137593672	-9.48010986846204	2.54015477988327e-21	2.05425795269398e-19
ARSE	56.6282964811204	-1.13602525328091	0.165057297827598	-6.88261148239252	5.87651422779943e-12	7.88253697865181e-11
ARSF	54.8216235673061	-1.95709090166673	0.321725002978343	-6.08311720739489	1.1786811639375e-09	1.02809026317607e-08
ARSG	137.960511753825	-0.0529396868041761	0.133866394734009	-0.395466591218556	0.692498572778386	0.80843349406713
ARSH	0.0154660613673919	-0.0163361693576751	2.90030575372639	-0.00563256799276627	0.995505884724162	0.997580121386579
ARSI	74.4215476037121	-0.913339001714228	0.205973862080603	-4.43424710537696	9.23946046377999e-06	3.74069556375305e-05
ARSJ	116.27456365481	-1.32164182836126	0.229528831556955	-5.75806455074169	8.50838212748272e-09	6.27550050011063e-08
ARSK	158.224371050311	-0.467979426663056	0.0748425399154623	-6.25285335307511	4.03020540303034e-10	3.854205265214e-09
ART1	0.488846449959087	0.633083897490084	0.396341137173804	1.59732068693254	0.110194241822916	0.173986209747945
ART3	41.3312418922501	-0.832331759854791	0.229207543564777	-3.63134540386348	0.00028194753345136	0.000839596245525898
ART4	0.172122982813313	0.261205442111863	0.906757593660611	0.288065348377583	0.773296716820131	0.877735583747418
ART5	2.17750566397146	-0.399346159089841	0.229941325190179	-1.73673070188471	0.0824347158889299	0.135245977149995
ARTN	11.80045307165	-0.212542620855306	0.176072874428254	-1.20712870477907	0.227382581808314	0.32421439164855
ARV1	353.354847856967	-0.128284255590713	0.0457983142676651	-2.80106937650509	0.00509335678805558	0.0114510928364521
ARVCF	1069.0981344612	0.207774554203334	0.0805327268896188	2.58000147552581	0.00987998930050643	0.0206521869870088
ARX	75.0097969535014	-0.477988863173752	0.246940417384201	-1.93564450986602	0.052911254998713	0.0917477124982018
AS3MT	251.790003435035	-0.141886631211676	0.136432075773943	-1.03998000768361	0.298349189068957	0.407622089651711
ASAH1	4991.11030067181	-0.360383650300054	0.0745940320735614	-4.83126652739001	1.35667244536811e-06	6.54008062335505e-06
ASAH2	3.41577756715184	0.539674457767684	0.21773083310439	2.47863129935732	0.0131887559390952	0.0266675851491821
ASAH2B	6.35397957963148	0.472974320414187	0.242679720148396	1.94896516332295	0.0512995851276031	0.0893262676795304
ASAM	11.1681307353769	0.185875090676813	0.240353162479484	0.773341564385197	0.43932026332139	0.561279130402767
ASAP1	1893.48216395837	0.0819321157412376	0.0716348094081121	1.1437472426912	0.252728474862018	0.354620444568807
ASAP1IT1	0.0196540780244776	-0.0451897079512691	2.90030575372639	-0.0155810151716619	0.987568651543934	0.997580121386579
ASAP2	898.973994600581	-0.180695386386164	0.0793587378340395	-2.27694380376925	0.0227895816467205	0.0434820309637379
ASAP3	1571.13775536644	-0.0835723219382464	0.0768061449688892	-1.08809421397335	0.276553517777437	0.382569952550376
ASB1	1017.88089060797	0.459308326931828	0.0646562764257341	7.10384748895032	1.21330745228728e-12	1.82464214854005e-11
ASB10	0.0731354659436738	-0.362578632480797	2.90030575372639	-0.125013934139512	0.900512519034274	0.975380070911304
ASB11	0.0792837690691598	-0.332829179879193	1.8346476277849	-0.181413136145954	0.856043308797058	0.943201090420864
ASB12	1.07945355615671	-0.321429561465967	0.3502384063602	-0.917745043458756	0.358752359890986	0.474232467056112
ASB13	842.473138547738	0.675996017319198	0.0820337558773283	8.24046162570039	1.71547481157063e-16	5.29028545530246e-15
ASB14	10.7296749896787	0.23432082744377	0.0837491555449476	2.79788883743444	0.00514378122282436	0.0115485012284013
ASB15	0.00486125918343224	-0.0172286700452833	2.90030575372639	-0.00594029440625266	0.995260358681341	0.997580121386579
ASB16	12.9116710046977	0.191433310327926	0.108911724386694	1.75769240094149	0.0787998615325146	0.130043124578214
ASB17	0	NA	NA	NA	NA	NA
ASB18	0.00496815227201238	-0.0172286700452833	2.90030575372639	-0.00594029440625266	0.995260358681341	0.997580121386579
ASB2	20.5711548074293	-0.366891231995117	0.226541655679205	-1.61953099042701	0.105333064143657	0.167409395756331
ASB3	906.222757173308	0.185814452840695	0.0736909501504628	2.52153693854262	0.0116843407138263	0.0239461409581991
ASB4	4.2885162664083	0.174182081635422	0.231727579794433	0.751667461378311	0.45225106284971	0.574450809107198
ASB5	23.3269210850969	-1.51711122040111	0.336019229764595	-4.5149535681751	6.33306399579673e-06	2.654439081249e-05
ASB6	989.273065986126	-0.0800475878156925	0.0434218575059489	-1.84348603246017	0.065258079193036	0.110186256906547
ASB7	361.77505570515	-0.0498536182853675	0.0452504605121889	-1.10172620833193	0.270580719398123	0.375480115419681
ASB8	800.904875662771	0.134385414198907	0.0378911372037617	3.54661865850692	0.000390208973152638	0.00112535852127033
ASB9	9.51575094747626	-0.918222623693463	0.159337007569144	-5.76277060616319	8.27442242015232e-09	6.12722237723286e-08
ASCC1	917.161667409087	0.239524999626893	0.0737367295346479	3.24838111397853	0.00116063698989092	0.0030084871569323
ASCC2	1069.26039829582	-0.124689476051132	0.0529316313074578	-2.35567038028477	0.0184893158472553	0.0361259915652137
ASCC3	926.910408036719	-0.145402611781299	0.0815262341763479	-1.78350702997983	0.0745038046484536	0.123836523768717
ASCL1	1522.44235613151	0.162118199420464	0.127004866404911	1.27647234322192	0.201788597342148	0.29272049288994
ASCL2	13.5345458213945	-1.28248105762909	0.157178605182068	-8.15938693528633	3.36729314687898e-16	9.66547031409002e-15
ASCL3	0.0200332236567184	0.0134098699235255	2.90030575372639	0.0046236055996152	0.996310909620892	0.997580121386579
ASCL4	0.718023106442463	0.334096649956685	0.358000140010398	0.933230500823216	0.350700969832847	0.465293526347324
ASF1A	742.667767260605	0.186476777357121	0.0644976683545817	2.89121734342315	0.00383752623547753	0.00884863667715668
ASF1B	139.34820041669	-1.24653966705312	0.20700798093972	-6.02169859052973	1.72596082603826e-09	1.45120692405029e-08
ASFMR1	0.363821828339865	0.219561557923433	0.375455827194676	0.584786656699268	0.558691177467124	0.681919529611364
ASGR1	111.834731588101	0.534551164072047	0.126042484311101	4.24103957482031	2.22486899891102e-05	8.37926507995667e-05
ASGR2	9.7048623644909	-0.907285472037899	0.197112222901898	-4.60288793196479	4.16672463757604e-06	1.80948001752132e-05
ASH1L	2529.54285639344	0.223078239927584	0.0717990397901108	3.10698082564483	0.00189008657662522	0.0046630110605602
ASH2L	1012.66566737149	-0.0807348531228123	0.0372030191161425	-2.17011562612082	0.0299980877064903	0.0555921583530945
ASIP	8.93648324651136	-0.426846874106428	0.239573602059637	-1.78169410334355	0.0747991290150347	0.124208488072167
ASL	315.606260342125	-0.529615294468996	0.0855935649566552	-6.18755971593419	6.11027032526717e-10	5.58841711118991e-09
ASMT	0.581996708700825	0.682734817559696	0.396838694470541	1.72043408839099	0.0853535650696992	0.139371731166927
ASMTL	1132.12288799647	0.260534955390386	0.0686282213754155	3.79632387622561	0.000146857611371624	0.000464500948658383
ASNA1	1821.60194372459	-0.142422408902027	0.0440046288977201	-3.23653243919086	0.00120991473842447	0.00312003681554551
ASNS	895.804490696019	0.0640650143758355	0.0905367124504095	0.707613659054898	0.47918520821858	0.60242015791654
ASNSD1	1033.61420916115	0.0798353128284827	0.0370248849363795	2.15626093006542	0.0310632962036258	0.057326355743648
ASPA	139.847687218362	-0.217064866685278	0.16200495822531	-1.33986557611028	0.18028905143067	0.265897359998771
ASPDH	52.964461546161	0.116198258335688	0.187027873254148	0.621288454570561	0.534409848744348	0.658384826297556
ASPG	0.291189650407168	0.0077678315227678	0.590487185472482	0.0131549535940434	0.989504168352291	0.997580121386579
ASPH	2923.17266780128	0.0497313152090534	0.0768578454468215	0.647055806989318	0.517595825697669	0.641975228622657
ASPHD1	405.885706336321	0.271852666179754	0.154647316857819	1.7578880235581	0.0787665640160589	0.129999181359386
ASPHD2	213.85496107664	0.0441567392269694	0.106373823433425	0.415109072906508	0.678062057901436	0.795104356446603
ASPM	181.821730057884	-1.20938273668901	0.268006996336607	-4.51250434958819	6.40666204500929e-06	2.68355562555837e-05
ASPN	28.5295149390301	-1.59211755981783	0.222668511814688	-7.15016931151383	8.66709325426144e-13	1.34384763345708e-11
ASPRV1	153.17618338087	0.193397942736118	0.0777444111315603	2.48761216299969	0.0128603893700906	0.0260643850099692
ASPSCR1	557.277246275657	0.0845962971902201	0.0787434082690043	1.07432862064112	0.282675421778377	0.389407970770467
ASRGL1	1148.89340259464	0.0703642441220452	0.0921258928804828	0.763783578340244	0.444996224481182	0.566898255777387
ASS1	300.98934700728	-0.573465737666452	0.173282870834231	-3.30941964953392	0.000934895958894706	0.00246865224750817
ASTE1	166.401923650145	-0.253949232512988	0.0483046318342518	-5.25724393023772	1.46230297561265e-07	8.52026457240377e-07
ASTL	0.11744077228341	0.226997134069687	0.92527557841952	0.245329217980036	0.806201530193124	0.904598032438917
ASTN1	4081.33567629708	0.271682031918619	0.090435207696834	3.00416219343885	0.00266313312241711	0.00636318064924721
ASTN2	1991.67427090057	-0.082201947589571	0.108023185137457	-0.760965782345436	0.446677505391369	0.568668402905335
ASXL1	1714.52898572212	0.0997680463322342	0.0495851134400122	2.01205643006006	0.0442139888300269	0.0783391492997476
ASXL2	406.957724130465	-0.0362664174305059	0.136571893248879	-0.265548178089737	0.790587200783765	0.891749785478071
ASXL3	168.669637989382	0.669740222223041	0.141001949224064	4.74986499058086	2.03552498240048e-06	9.45480979670766e-06
ASZ1	0	NA	NA	NA	NA	NA
ATAD1	1021.93643241004	0.31456923767373	0.0707200726683553	4.44808985348355	8.663728934066e-06	3.52800775009346e-05
ATAD2	596.309914944301	-0.429739284023527	0.11890734962411	-3.61406830933512	0.000301429589413296	0.000892022881516117
ATAD2B	290.12410457654	0.228711659427955	0.0667250135169418	3.42767498083585	0.000608773832745739	0.0016803571732353
ATAD3A	806.182835026699	0.0622038330491489	0.0739001439496448	0.841728171619454	0.399940125532798	0.519622065300882
ATAD3B	323.897294465289	0.161460410070722	0.120804002123971	1.33654851852531	0.181370053096353	0.267188385098104
ATAD3C	39.3153215992323	-0.632705052691925	0.195106048818199	-3.24287768895101	0.00118328997153278	0.00306150558146474
ATAD5	66.9127318047038	-0.358212625435559	0.141754536684072	-2.52699231936334	0.0115044018662602	0.0236146174168943
ATCAY	2844.58445648933	1.06544428926763	0.150977013705375	7.05699671174313	1.70139648287019e-12	2.48950581465015e-11
ATE1	194.533048866296	0.445388747218272	0.112865476995413	3.94619115671991	7.94042286085739e-05	0.000266549847671565
ATF1	221.632207581079	-0.0197076536066779	0.0489159321082759	-0.402888236148803	0.687030445828091	0.803397335404662
ATF2	496.089800809273	0.122844159406929	0.094253404768794	1.30333922374761	0.192458975636571	0.281134035865379
ATF3	456.933760211646	-0.948727408921608	0.181536463998392	-5.22609831669969	1.73124328086687e-07	9.96218823268242e-07
ATF4	4824.90326412755	0.0545126332387808	0.0656861826574585	0.829894979938998	0.406598163427459	0.526306582001804
ATF5	499.145032097802	-0.535982221872763	0.104388092720523	-5.13451494230994	2.8287262063319e-07	1.55783763100901e-06
ATF6	1051.26620721222	-0.116542103848883	0.0703797877996049	-1.65590302972663	0.097741457978768	0.156866025692209
ATF6B	1808.14010846381	-0.010402595121275	0.0432895925827691	-0.240302449171481	0.810095796469365	0.907869994433208
ATF7	1154.11517657606	0.0141526558890896	0.05923420207692	0.238927096050206	0.811162114335387	0.908908221708445
ATF7IP	1127.98434912882	0.140477474128506	0.114734103933208	1.22437417744844	0.220811105951925	0.316093165993611
ATF7IP2	33.6998455874496	-0.564012329211403	0.142424781461291	-3.96007157900882	7.4927301403082e-05	0.000252565393349372
ATG10	69.148994369399	-0.369464151319667	0.0652835694054451	-5.65937424507384	1.51925926717306e-08	1.06512097543896e-07
ATG12	569.036977931963	0.0438629223551667	0.0366704709063054	1.19613741713976	0.231642938134715	0.329493567672281
ATG16L1	443.564432137696	-0.0131111000178237	0.0496794177571842	-0.263914123992077	0.791846092012201	0.892723596963389
ATG16L2	457.32390667655	0.26561346889647	0.102705584903667	2.58616383077514	0.00970507888086372	0.0203301792119555
ATG2A	1016.7348491332	0.162398379867211	0.0434301961465553	3.73929648669322	0.000184535976243227	0.0005716157306072
ATG2B	836.932110814033	0.233935455988218	0.058228655468607	4.01753147321666	5.88109824457287e-05	0.000202835966708061
ATG3	900.18090455466	-0.100308262897362	0.0413468260760686	-2.42602086827217	0.0152653924689788	0.0304121945436365
ATG4A	189.877414509618	-0.20811181868717	0.0462630045276956	-4.49845012903523	6.84506487984209e-06	2.85003876325833e-05
ATG4B	1422.46213604082	0.109619618050059	0.0623746856850345	1.75743760222843	0.0788432487625279	0.130103709963735
ATG4C	301.828794498395	-0.465502527123838	0.0590074644394973	-7.88887527274005	3.04922081152834e-15	7.2651972636537e-14
ATG4D	350.861232897461	0.151511169939242	0.0689565166633802	2.19719871696626	0.0280062572026793	0.0522987403353665
ATG5	528.693072391049	-0.181201308181652	0.0448556774546749	-4.03965157732261	5.35306638534159e-05	0.00018650565579247
ATG7	813.327286852339	-0.206595157828596	0.048572041945371	-4.25337600714736	2.10571556695171e-05	7.95954777079247e-05
ATG9A	2246.02896945279	0.125734319073885	0.0420710734200124	2.98861685364263	0.00280243314909602	0.00666090513120505
ATG9B	32.2269534785393	-1.27222728412755	0.208763339670474	-6.09411253017755	1.10046231514307e-09	9.64388962326371e-09
ATHL1	341.771181891049	-0.0983136925110763	0.161105412900403	-0.610244502286554	0.541699854152015	0.66555696636341
ATIC	1408.9279642909	0.0321337198595695	0.0609455195956419	0.527253193881496	0.598017773363264	0.720579066636786
ATL1	738.083558781805	0.355655497719077	0.0971400179827577	3.66126654189219	0.000250971490764043	0.000754501674377787
ATL2	451.434145169046	0.0312833570373528	0.0564055745118906	0.554614633536941	0.579158277577958	0.702022295934581
ATL3	217.352163106266	-0.452069529901351	0.109507132282583	-4.12821996593598	3.65582309917266e-05	0.000132070421136006
ATM	1464.87799301447	0.185382361122851	0.0692025412066177	2.67883748039477	0.00738782419253667	0.0159261910753832
ATMIN	1754.91814146878	0.0728494859622586	0.0498859251623557	1.46032143786383	0.144201752901744	0.219810117632958
ATN1	9148.02485003697	0.172871072314563	0.0721772651755579	2.39509036389902	0.0166162695931945	0.0328316194618167
ATOH1	0.092764781396874	-0.243590202456835	1.68267769174395	-0.144763434882395	0.884897652788328	0.964568543615717
ATOH7	11.0170128768816	0.957918951747023	0.209044877386547	4.58236032244754	4.59756797712183e-06	1.9776340735843e-05
ATOH8	1116.20606971188	0.938271971421992	0.149475729934409	6.27708573046414	3.44977888951635e-10	3.33444625920697e-09
ATOX1	806.350179163716	-0.198238642564882	0.0833143224228047	-2.37940652699374	0.0173405402816308	0.0340864478153287
ATP10A	495.688723830452	0.405051787425955	0.126448799969668	3.20328692342764	0.0013586854084612	0.0034588268823026
ATP10B	271.360873688781	-0.378547137819667	0.177505978348384	-2.13258810402829	0.0329585300352274	0.0604120897570377
ATP10D	399.917535341513	-0.470384611016578	0.0895939792476475	-5.25018103857608	1.51949798844265e-07	8.81924234507066e-07
ATP11A	1330.9061756214	-0.1615016205593	0.0868432483308114	-1.85969115231725	0.0629292345271398	0.106679201612069
ATP11B	510.079509577932	-0.0886769088947262	0.0738095515360423	-1.20142863693494	0.229584973220748	0.326852529442832
ATP11C	238.730527554481	-0.0967024511713369	0.07106971927871	-1.36067022851328	0.173617927011418	0.257547839923907
ATP12A	1.02012880664951	-0.782800216050891	0.518179498925053	-1.51067384501854	0.13087156936593	0.202209412500477
ATP13A1	1528.83262251514	0.0165027868625969	0.0582724652473698	0.283200423948801	0.777023203387474	0.88068052070376
ATP13A2	2025.22205690721	0.291107122553442	0.0597163063212789	4.87483470573784	1.08899600132044e-06	5.35432191365674e-06
ATP13A3	1078.97343482923	-0.149940241174058	0.0700222473943733	-2.14132289027482	0.0322480084421521	0.0592572213034469
ATP13A4	778.949816601165	0.23645241461094	0.133618785917917	1.76960457308895	0.0767930365162995	0.127194381040425
ATP13A5	45.1808606998761	0.258738684429971	0.18886617738773	1.36995775532004	0.170700089099114	0.25404285318416
ATP1A1	8178.82439697805	-0.26915186265957	0.0809583386825999	-3.32457245342928	0.000885542206253419	0.00234979136826128
ATP1A2	25609.0543124473	-0.0801345571851095	0.189061457036232	-0.423854541487809	0.671671898472457	0.788987783343068
ATP1A3	5412.34797940938	1.03954335310823	0.164378500051754	6.32408345848719	2.54740024370304e-10	2.52923233569905e-09
ATP1A4	7.66440117513904	1.31026385839041	0.280145737871678	4.67707939569148	2.90989614031203e-06	1.30647030119054e-05
ATP1B1	3471.1761751971	-0.122447941199262	0.140303126826978	-0.872738505324011	0.382805624782217	0.500327362326006
ATP1B2	16890.6644913009	-0.239757956125622	0.112339691713441	-2.13422302009874	0.0328245291848917	0.0601947754811384
ATP1B3	1604.03820531051	-0.242474022721266	0.0598987095936623	-4.04806755214175	5.1642243270728e-05	0.000180669057861513
ATP1B4	1.56795199347976	-0.385329015596597	0.491110864798181	-0.784606986357237	0.432684032604619	0.554657445110762
ATP2A1	17.2249924588951	0.252054956889885	0.160768606938133	1.56781203551064	0.116925005259413	0.183100462197168
ATP2A2	7534.30145004326	0.156226607459023	0.0736586925740195	2.12095276198435	0.0339257778715176	0.0619926317941007
ATP2A3	87.7472656112095	-0.935833164299789	0.163264726525378	-5.73199848011459	9.92541621781092e-09	7.23975906007241e-08
ATP2B1	1403.37372661121	-0.170613891885301	0.131775146347682	-1.29473498314428	0.1954116674846	0.284732229688002
ATP2B2	1651.50393068526	0.417854361821642	0.139330252012284	2.99902107250048	0.00270848573202974	0.00646203781579871
ATP2B3	181.238102938696	1.19463413783575	0.26533755881161	4.50231826653664	6.72162239100577e-06	2.80463327768577e-05
ATP2B4	5687.92624466203	-0.288277398654687	0.0955087377714602	-3.01833534167834	0.00254167481131441	0.00609689133200219
ATP2C1	2441.4859918767	-0.0282946976798765	0.0460448791743459	-0.614502593713853	0.538883259648921	0.662890351587823
ATP2C2	27.8800447167349	0.29844635681263	0.194930132264693	1.53104270409755	0.125758838804748	0.195306749001242
ATP4A	0.335992037094324	1.08802778077797	0.971789624749873	1.1196124686534	0.26287893987195	0.366462380237773
ATP4B	0.203607338238844	-0.702573300708492	0.722926033002754	-0.971846729312368	0.331126804604132	0.443245976767482
ATP5A1	9589.91490530899	0.124860188697587	0.0522881486576264	2.3879252163841	0.0169437891981447	0.0333873674524154
ATP5B	9991.49130147571	0.146489018658332	0.0603102026668184	2.42892598898408	0.0151436233278705	0.0301912048547663
ATP5C1	2363.52805150434	0.217504652853749	0.0677205252569501	3.21179807788669	0.0013190705165083	0.00337118861352567
ATP5D	1479.2876245986	0.0894220904770406	0.10237055151289	0.87351380993372	0.38238308229857	0.499808862633249
ATP5E	3434.82254914775	-0.248890336421781	0.0682438760368538	-3.64707210193297	0.000265245512829501	0.000793984801880966
ATP5EP2	33.1094669201536	-0.4265147770992	0.0951706331524852	-4.48157969502867	7.40925544558757e-06	3.06465171125853e-05
ATP5F1	2824.76903702574	-0.124868663190424	0.0409625467129264	-3.04836181367161	0.00230092709226879	0.00557982692899325
ATP5G1	933.598696826988	0.00821428416398432	0.0623666430682991	0.131709576784319	0.895214010335771	0.971314427514568
ATP5G2	3906.59328289832	0.178283026222606	0.0584874006655357	3.04822960490465	0.00230193970872196	0.00558158807203171
ATP5G3	2142.7764179531	-0.0187562855783701	0.0654640487732612	-0.286512764331667	0.774485418544303	0.878366063859673
ATP5H	1667.08594907382	-0.280850399727249	0.0584254475149621	-4.80698756574054	1.53221516507631e-06	7.31720089069796e-06
ATP5I	1472.73587406022	-0.0835736928460072	0.082081070637009	-1.01818473123479	0.308590174240928	0.418627440186516
ATP5J	1558.24923320902	-0.0096455489818314	0.0551833212335224	-0.174791019572994	0.861243845050448	0.946896967339834
ATP5J2	1610.73967822715	-0.29460242966438	0.072284579189324	-4.07559168177175	4.58974942595772e-05	0.000162319390876276
ATP5L	2134.31414746868	-0.0675983262246239	0.0531900506965219	-1.27088290647266	0.203770308381893	0.295080118163541
ATP5L2	0.238386720552309	-0.348295112511007	0.566142112401352	-0.615207921971529	0.538417416750894	0.662388889951195
ATP5O	2591.95692013754	-0.0367001527699799	0.0572408216390142	-0.641153493592863	0.521422961812916	0.645527124800466
ATP5S	180.626456931284	0.247011691065585	0.057640111696853	4.28541312280405	1.82399918134816e-05	6.98148940386403e-05
ATP5SL	693.864873377232	-0.110599266182494	0.0494378746322228	-2.23713634546918	0.0252774301348941	0.0476549732374817
ATP6AP1	3782.13510528051	-0.0521337677108669	0.049319237116408	-1.05706760199506	0.290480735916089	0.398638891916954
ATP6AP1L	77.7690039939977	0.354491553938957	0.0919626184998556	3.85473532313039	0.000115854899157134	0.000374898220915249
ATP6AP2	3414.62241553547	-0.267551066605204	0.0524222129958712	-5.10377283435701	3.32947914402742e-07	1.8065575867788e-06
ATP6V0A1	3885.0014714543	0.433370856375663	0.058356516632178	7.42626327591152	1.11708544202432e-13	2.01966560900316e-12
ATP6V0A2	566.936251382787	-0.040072646065604	0.0608996577363934	-0.658011022640883	0.510531048318214	0.634946725271009
ATP6V0A4	5.56620031793951	-0.982736664803076	0.356694870461715	-2.75511857944858	0.00586708675226424	0.012966268375284
ATP6V0B	2156.10558416412	-0.0839950439089528	0.0592502286372412	-1.41763240144121	0.156298115223613	0.235704910686183
ATP6V0C	3804.16607745885	0.213899283132777	0.0698550867309794	3.06204305430941	0.00219831830596844	0.00535230778055276
ATP6V0D1	2637.84961893204	0.171030152499991	0.0535439205347903	3.19420301673397	0.00140217472575363	0.00355745709514948
ATP6V0D2	1.2335457773556	-1.19947595285624	0.57604444459611	-2.08226286028546	0.0373184663179687	0.0673834452971289
ATP6V0E1	2381.66060195146	-0.326228709066675	0.0597042074580025	-5.46408239814844	4.65307378907368e-08	2.99598309048715e-07
ATP6V0E2	6856.62953783577	0.293212483379364	0.0799564453461407	3.667152561748	0.000245266473166973	0.000739517877788414
ATP6V1A	2393.07081178579	0.283880688395346	0.0826108702595264	3.43635997906232	0.000589587023845799	0.00163317951886791
ATP6V1B1	51.4405126393781	0.460671876939499	0.163453606548025	2.81836471319554	0.00482689473906189	0.010914976037164
ATP6V1B2	3643.09236648306	0.0498931292536772	0.0785883927204711	0.634866390907633	0.525515558558841	0.649603490601371
ATP6V1C1	1921.73204765433	0.209774042112733	0.0687393938499357	3.05172958857753	0.00227526972581495	0.00552516907003904
ATP6V1C2	30.789251171646	-0.0693549800596904	0.0816817722880148	-0.849087600782469	0.395832549313523	0.515073867413578
ATP6V1D	1444.46489638519	0.0481721644931312	0.0609733590540885	0.790052659726332	0.429497015288739	0.551333519592802
ATP6V1E1	2580.14551528304	0.036805465733648	0.0650994604263521	0.565372823255371	0.571820205502724	0.695076809496648
ATP6V1E2	76.9617637242409	-0.256252258533198	0.0826927361042012	-3.0988484672982	0.00194274356757669	0.00477900695848413
ATP6V1F	2392.70344356184	-0.277572261443402	0.0611972985883965	-4.53569467682405	5.74141900910609e-06	2.42523312716683e-05
ATP6V1G1	1695.41390683351	-0.0246118137482691	0.03916047594088	-0.628486073188314	0.529685567134364	0.653786110172731
ATP6V1G2	2039.31253577154	0.788651295339826	0.135219768661566	5.83236684359148	5.46466106690933e-09	4.18986011778375e-08
ATP6V1G3	0	NA	NA	NA	NA	NA
ATP6V1H	1381.41949483118	0.160955428617653	0.0689247410172735	2.3352344345743	0.0195311771905698	0.0379259383724426
ATP7A	229.84123771067	-0.340355213121848	0.083069482352842	-4.09723527198799	4.18113895927268e-05	0.000149277153904057
ATP7B	144.757326355641	0.61766855653617	0.0859654456945122	7.18507944146681	6.71681202272299e-13	1.06604777135888e-11
ATP8A1	1682.56460069466	0.704679896928351	0.126285517576348	5.58005312447901	2.40445135410907e-08	1.6248542702774e-07
ATP8A2	65.8835955089247	1.13510860253125	0.290311096483928	3.90997318490061	9.23063675643149e-05	0.00030518254517871
ATP8B1	39.5536058836392	-0.903965136846907	0.156673961557061	-5.76972157889608	7.94026105059812e-09	5.89320974395116e-08
ATP8B2	762.489548850537	-0.0284407614166655	0.0588294397143596	-0.483444369940572	0.628780250249997	0.749628521982655
ATP8B3	26.1226286138623	-0.488785001183439	0.119053169842277	-4.10560257934322	4.0326227961449e-05	0.000144291937390975
ATP8B4	170.711121999577	-0.536297752080376	0.125110160758183	-4.28660429201229	1.81425046936546e-05	6.94851070564573e-05
ATP8B5P	32.377854945639	-0.162737353182759	0.0878464945725895	-1.85251960222824	0.0639512453928785	0.108214079936378
ATP9A	6794.72207340362	0.290119021615063	0.100280540165173	2.89307398162401	0.00381491427138229	0.00880747206221758
ATP9B	448.706511209998	0.0084011603271549	0.0469651681680129	0.178880661027352	0.858031408120591	0.944804075947476
ATPAF1	1933.25053242258	0.0103384909612736	0.0609570142564194	0.169602974938767	0.865322382785736	0.95041607441499
ATPAF2	346.212663752966	-0.0329892012630298	0.0434491160340068	-0.759260585122371	0.447696690451759	0.56974263773456
ATPBD4	137.111630045112	-0.104629083590924	0.0665092376988338	-1.57315114728429	0.115683824093669	0.181462996505884
ATPIF1	1446.78967996199	0.0148920871131627	0.0655107194470585	0.227322905913093	0.820172662957649	0.915740444606129
ATR	458.99456705793	-0.176545860239005	0.0594061846486115	-2.97184310494397	0.00296017913348181	0.00700168583878162
ATRIP	197.076747831283	0.0841776862432071	0.0687805254936511	1.22385930667217	0.22100530695152	0.316347931292973
ATRN	2417.19764536175	0.115958999349094	0.0539773167119865	2.14829128998447	0.031690622393683	0.058329420195758
ATRNL1	662.003826524467	0.510050648803664	0.157480315366755	3.2388216115507	0.00120024617175681	0.00310084807629112
ATRX	1281.40849920285	-0.363483134256805	0.114531061856699	-3.17366423015964	0.00150527715895712	0.00379188985757713
ATXN1	1347.69091751579	0.048402538147623	0.0582380360404683	0.831115563615318	0.405908348340746	0.525652231464992
ATXN10	2984.58183184717	0.177848755850617	0.0467899702310266	3.80100168844915	0.000144112319957893	0.00045685574430373
ATXN1L	1152.4942950627	0.0190085984995345	0.0538455153249143	0.353021015489087	0.72407268549738	0.836618203533025
ATXN2	1097.90029707708	0.02537307812149	0.047791332440087	0.530913804366066	0.595478511323329	0.718185407530425
ATXN2L	2587.10398460308	0.233058434956735	0.0522669521804783	4.45900182111215	8.2342221586594e-06	3.3672889188475e-05
ATXN3	267.379513727786	0.215204188308634	0.0470970217763931	4.56937997757861	4.89169203447862e-06	2.09398369760572e-05
ATXN3L	0	NA	NA	NA	NA	NA
ATXN7	430.819221346429	0.0436359484937555	0.0509352972192568	0.856693705072919	0.391614183190721	0.510266107125762
ATXN7L1	157.512456792486	-0.310658237991244	0.0812020932487035	-3.82574174584107	0.000130378917411287	0.000417460998906849
ATXN7L2	291.611716850387	0.479110910957699	0.110095537928652	4.35177410430738	1.35040357770151e-05	5.31489614891002e-05
ATXN7L3	1418.38029702547	0.232476670700615	0.0591684594624913	3.92906411308527	8.52771031757907e-05	0.000284208403026019
ATXN7L3B	3316.67146841837	0.285459588872851	0.0600040999593792	4.75733473322819	1.96165739448682e-06	9.14001975102751e-06
ATXN8OS	0.0619084492273274	0.251382929248809	2.25749263455594	0.111354927764031	0.911334900137426	0.982624319743219
AUH	184.940096397911	-0.0275271623482011	0.0577256126507166	-0.476862194858999	0.63346025404701	0.753962769549694
AUP1	2135.17962153741	-0.0822051806027201	0.051265769924909	-1.60351011450973	0.10882207787308	0.172266268497914
AURKA	105.576937308676	-1.05388449454129	0.160240666725514	-6.57688535674001	4.80404884848808e-11	5.44682443612755e-10
AURKAIP1	1449.87468762774	-0.0172215865825516	0.0871382079704855	-0.197635308134691	0.843330407745413	0.933178154856809
AURKAPS1	4.57573553371773	-0.573546668100138	0.169943890276738	-3.37491784592063	0.000738377295874638	0.00199985735083334
AURKB	96.5252756693642	-0.893699800832962	0.272603363408796	-3.27838875374685	0.00104401506104215	0.00272832576290045
AURKC	21.5273306922776	-0.892050111476094	0.181029164923793	-4.92765965004377	8.32204175215696e-07	4.18463864162898e-06
AUTS2	1132.13406358835	-0.033191998294983	0.0919169980116581	-0.361108380527976	0.718018428609988	0.831382498578486
AVEN	136.155411904463	-0.187015381984853	0.0658439126948626	-2.84028354832936	0.00450734499733162	0.0102581216175151
AVIL	93.0463970237269	-1.11572536947435	0.201803515185198	-5.52877073746926	3.22482451322741e-08	2.12840601973594e-07
AVL9	268.237817244064	0.258483850281102	0.100124430879154	2.58162616268032	0.00983360412840339	0.020564049835041
AVP	0.276334218393913	0.972434558751053	1.67532733984053	0.580444511126774	0.561614895971761	0.684673442327492
AVPI1	166.253165343442	0.120671217420429	0.0970623168982133	1.24323446293759	0.213781446574524	0.307520879307511
AVPR1A	4.34530718838243	0.0455452545363886	0.247863641797358	0.183751252124442	0.854208600016842	0.941711952843953
AVPR1B	0.103367715224576	-0.155242960399474	1.27242906880169	-0.122005197936631	0.902894901668934	0.976928975380421
AVPR2	1.05861425277612	-1.39892872743869	0.353198954944879	-3.9607385804893	7.47182976380693e-05	0.000251948031308992
AWAT1	0.0049629279255739	0.0413709078295113	2.90030575372639	0.0142643263650244	0.988619100171593	0.997580121386579
AWAT2	0.72378291641401	1.84717785202112	0.512789738503032	3.60221297995065	0.000315519688473801	0.000929205005795463
AXIN1	854.44268621663	0.219007008321869	0.0532160773269326	4.11542938380071	3.86459304484274e-05	0.000138866000081093
AXIN2	520.343093671228	0.237860135486567	0.0953352515968309	2.49498618299627	0.0125962034892309	0.0255809113269887
AXL	1575.81719686869	-0.404758649848606	0.105545240660577	-3.83493037976265	0.00012559986578968	0.000403817450386154
AZGP1	480.358143858059	0.309500702763437	0.249078616262299	1.24258239188831	0.214021761800915	0.307775705563332
AZI1	466.243166496681	0.106991601277858	0.0875180633876452	1.22250878431757	0.22151528404319	0.317008068580789
AZI2	827.858813105444	-0.0587874616500348	0.0406873811781678	-1.44485734760386	0.148497958929765	0.225582635973587
AZIN1	4595.78540111021	0.148077180165786	0.0615846791511229	2.40444834992838	0.0161968948451555	0.0320777848320375
AZU1	2.42005417171159	1.22472585422473	0.340136385496584	3.60069050665276	0.000317373185121366	0.000933957931151354
B2M	26553.6380364789	-0.843081660445049	0.101366511812967	-8.31716160856586	9.00948683171805e-17	3.04852254080182e-15
B3GALNT1	652.465524572037	-0.247508681418799	0.093427169105166	-2.64921525279431	0.00806789273696905	0.0172151554021816
B3GALNT2	345.69307130278	-0.397623048114519	0.0722614935872778	-5.50255784063289	3.74320362123203e-08	2.44405489372905e-07
B3GALT1	36.9435899458665	-0.117450989945799	0.186166773198984	-0.630891259098434	0.528111627502661	0.652233421204414
B3GALT2	280.362251794681	0.543127294456309	0.130750393287816	4.15392474775004	3.26820695101778e-05	0.000119238774757275
B3GALT4	129.877407981991	-0.703887829073962	0.109790304376731	-6.41120209174996	1.44376658404943e-10	1.51122506568869e-09
B3GALT5	13.2277218370267	-0.332031766755005	0.16866525736178	-1.96858423571377	0.049000854304612	0.0858296621188899
B3GALT6	717.703948377979	0.0951253989992337	0.0809337681853181	1.17534869723871	0.239855239412254	0.339687444858656
B3GALTL	648.328862307554	-0.351522752455993	0.0979418991001443	-3.58909471518993	0.000331828273818106	0.000972238884052149
B3GAT1	3454.48882585938	0.41241331234651	0.090570782298816	4.55349177603273	5.27627351781785e-06	2.24186986837301e-05
B3GAT2	760.117555219545	-0.177454504441071	0.211218397532898	-0.840147006670816	0.400825966789495	0.520598300195073
B3GAT3	1111.2934608282	-0.0789745713465494	0.0725983036903382	-1.08782943033226	0.27667041454636	0.382650183047726
B3GNT1	3695.51141233993	0.273140983760302	0.0740071489980034	3.69073782004048	0.000223604519503164	0.000680732909265332
B3GNT2	244.918818606493	-0.0808283765710892	0.067238435306326	-1.20211566796357	0.229318716766111	0.32661661720049
B3GNT3	0.144391818318862	-0.620473858845666	1.20275777808991	-0.515875989454032	0.605941024759349	0.727607083516709
B3GNT4	12.2711129742559	0.890528592029469	0.275668318877143	3.2304350229899	0.00123601995496749	0.00318018931597878
B3GNT5	313.259464608629	-1.26584931469379	0.149039920110839	-8.49335744243817	2.00751672776413e-17	7.57391808433189e-16
B3GNT6	0.412848407264146	0.56912613396988	0.39757663759779	1.43148786963091	0.152290441071688	0.230642683696263
B3GNT7	152.669646708119	-1.62272237442042	0.227965272870561	-7.11828759699644	1.09276172175286e-12	1.66260155792062e-11
B3GNT8	7.0983896040495	-1.16587692962094	0.1816376720579	-6.41869561755502	1.37446910446107e-10	1.44489767238114e-09
B3GNT9	492.007294903885	-0.636468923345275	0.131678323621258	-4.83351326051151	1.34144339095208e-06	6.47307048518347e-06
B3GNTL1	78.1990476253374	0.0305948007076585	0.0892108848154215	0.342949190235693	0.731636684836296	0.843114703923574
B4GALNT1	526.451928108944	0.228144412088086	0.139394100024999	1.63668628763463	0.101696035578188	0.162423644466023
B4GALNT2	0.136928911030512	-0.767420673478713	2.90030575372639	-0.264599921057534	0.791317680952401	0.892418794223024
B4GALNT3	27.5007757975455	-0.334385328908424	0.223486132298128	-1.4962240630768	0.134595275918369	0.207159593117667
B4GALNT4	1587.9753274317	0.382429065879314	0.112176613254607	3.40916929816124	0.000651610279009484	0.00178745733116043
B4GALT1	583.581182302861	-0.36860221681367	0.102437992311539	-3.59829598858848	0.000320308964451158	0.000941318111754083
B4GALT2	1628.213314124	0.112823316978493	0.0667578926442633	1.69003712534339	0.0910208522831013	0.147378616847856
B4GALT3	633.721664039531	0.0547559637282185	0.0513659733440498	1.06599681001784	0.286425083930402	0.393707590526815
B4GALT4	537.431865501409	-0.403143524831153	0.0572229006214204	-7.04514312369973	1.8527097158928e-12	2.69472480319034e-11
B4GALT5	2351.06068233353	-0.350556415614575	0.0864892281770054	-4.05318006650655	5.05260819400899e-05	0.000177113909534596
B4GALT6	274.539090950142	0.250269887925352	0.132335860105888	1.89117211105969	0.0586013729338704	0.100328597898905
B4GALT7	516.784031407525	-0.198257789193567	0.0554409482786949	-3.57601728233343	0.000348868598507954	0.00101696814013162
B9D1	199.181101575637	-0.503013236733281	0.0793666456208107	-6.33784170666004	2.33006029957728e-10	2.3360532530227e-09
B9D2	95.7409084371324	-0.511122508382215	0.100129128516551	-5.10463354624851	3.31436147012699e-07	1.79935668670683e-06
BAALC	11173.1850981035	0.0330650264382403	0.0985956403043818	0.335359923990177	0.737353595293531	0.847772589206869
BAAT	10.3568098108615	0.290666489442889	0.183914524879526	1.58044335885538	0.114005368598615	0.179161799224883
BACE1	3381.22161087965	-0.0982954340753485	0.0619305730015737	-1.58718754423361	0.112470174959913	0.177020407814641
BACE2	196.144752342071	-1.07351152997677	0.134063384895573	-8.00749235753647	1.17071017997829e-15	3.03823454164804e-14
BACH1	722.526154655191	-0.0999633717272306	0.0675568434525584	-1.47969275381301	0.138955260287453	0.212828135402943
BACH2	229.295521561052	0.0924363239779344	0.0885622413758548	1.0437441797079	0.29660376366599	0.405585305118231
BAD	1400.68247738147	0.0428220802811239	0.0829668362574436	0.51613490658181	0.605760189603587	0.727479579479568
BAG1	1397.40957704036	0.229096556096853	0.072203984952698	3.17290737134436	0.00150920666688036	0.00379963699594207
BAG2	126.350811851107	-0.00441842932746716	0.0933396102488819	-0.0473371306745957	0.962244535240696	0.997580121386579
BAG3	1887.1320672656	-0.0571675505063108	0.126735156948658	-0.451078863061416	0.651932711086432	0.77038779372009
BAG4	151.625376657236	0.199257953786172	0.106237014004075	1.87559821455947	0.0607104717696093	0.103448775554265
BAG5	1075.6875010138	-0.0716303853476435	0.0494159166835014	-1.44954075842448	0.147186626489415	0.223834843186541
BAGE	0.00939327604181608	-0.0460822086388766	2.90030575372639	-0.015888741585148	0.987323151783713	0.997580121386579
BAGE2	4.1250067603504	0.209871809675346	0.188346094110765	1.11428809111339	0.265155614283585	0.369248153872318
BAHCC1	969.450835366687	0.455071980127026	0.0841532387369595	5.40765854002909	6.38540130311197e-08	4.01068228803262e-07
BAHD1	872.42381671877	0.283933979650653	0.0467643777019982	6.07158682747789	1.26652450801961e-09	1.09806773404369e-08
BAI1	2745.93947524283	1.03723335326426	0.176031697087197	5.89231013747752	3.80833549874374e-09	3.0308068138226e-08
BAI2	3378.74858789581	0.301609741439211	0.0917592653400109	3.28696770099026	0.00101272448585807	0.00265295702007711
BAI3	935.098414195232	0.661247619479172	0.0967758818129306	6.83277286749373	8.32887743477609e-12	1.09239448993126e-10
BAIAP2	1584.58896204441	0.253845894418125	0.0904867838730269	2.80533668623174	0.00502640457678206	0.011311006258109
BAIAP2L1	12.0202970079583	0.0405263562329369	0.140572967309715	0.288294093868332	0.773121627742244	0.877687588810365
BAIAP2L2	35.2207895320533	0.588285874822678	0.146827266560198	4.00665277373044	6.15852963279432e-05	0.000211275640117579
BAIAP3	2023.85969264953	-0.39652240833908	0.174978634545069	-2.26611900001396	0.0234440982323714	0.044582444584732
BAK1	235.871679881799	-0.244799506546431	0.051141954463034	-4.78666701569597	1.69573830523239e-06	8.02767538717009e-06
BAMBI	437.947910590425	-0.177414981925174	0.14323723851963	-1.23860934320415	0.215490206303648	0.309522007580375
BANF1	2450.00056883401	-0.129088556273476	0.0687943100207711	-1.87644234289871	0.0605945648765463	0.103296428710215
BANF2	0.0893637887711308	-0.156136088999893	1.56010929853637	-0.100080224601169	0.920280634981879	0.988932545393219
BANK1	21.0286224244208	-2.14627172145	0.281729887420217	-7.6181896819797	2.5725807792509e-14	5.33399993485106e-13
BANP	246.56439482934	0.118718507712702	0.0547872260396957	2.16690123399724	0.0302423858500904	0.0560076111951979
BAP1	2440.58907487935	0.205304794430882	0.0459586885808715	4.46715954633075	7.9265014973573e-06	3.25579587320324e-05
BARD1	104.79090210333	-0.406266790244562	0.15075825195552	-2.69482290338859	0.00704260514208892	0.0152584312374069
BARHL1	2.70495186828656	0.498549480233563	0.46465964928745	1.07293474050971	0.283300397476282	0.390103486421699
BARHL2	0.441274118874676	0.545850703467596	1.08568490052667	0.502770834523719	0.615125401292964	0.736186310789061
BARX1	2.26673128752387	-0.496532269794187	0.513472845303058	-0.96700784537326	0.333540111731716	0.446114343772598
BARX2	8.45431040508389	-0.84496089451215	0.333192418491955	-2.53595474451815	0.0112141225088231	0.0230795404115061
BASE	0	NA	NA	NA	NA	NA
BASP1	2303.28069172613	0.572746497318733	0.132554922441887	4.32082405366596	1.55447587845397e-05	6.04363352704327e-05
BAT1	5088.90409759711	0.173622197226219	0.050052967954953	3.46876927223331	0.00052284827416793	0.00146475677210478
BAT2	9210.21611253907	0.273009355553712	0.0471873384136052	5.78564853903684	7.22330992460912e-09	5.40846371227936e-08
BAT2L1	7421.77844494434	0.225164629141853	0.0581266342318226	3.87369115926863	0.000107199248382958	0.000349383503509006
BAT2L2	3173.07947120131	0.0211411907495252	0.0576164860302328	0.366929540590725	0.713671575822637	0.827746906259414
BAT3	4535.65831537029	0.12861126574081	0.0438426346847939	2.93347483939911	0.00335190820772669	0.00783249594703503
BAT4	602.349600456916	0.0561372121946687	0.0687003453065915	0.817131441539968	0.413853316624577	0.534490831688623
BAT5	1085.98575844195	-0.0671888331674829	0.037041471962977	-1.81388129593333	0.0696960029194975	0.116869577295105
BATF	18.2333327492977	-1.69608604014557	0.219524963485015	-7.72616477515708	1.10835145135809e-14	2.4326317327668e-13
BATF2	122.616546352365	-1.11588022905705	0.157408325819941	-7.08908009309177	1.35006379545356e-12	2.01784841820475e-11
BATF3	81.1120437378228	-0.835052726017964	0.16057116918844	-5.20051470160238	1.98737397529437e-07	1.13058723813448e-06
BAX	744.711894506872	-0.447337912692991	0.0780965805269992	-5.72800895601747	1.01616203127845e-08	7.39544361076061e-08
BAZ1A	559.376870574128	0.155050945737348	0.0962074024746797	1.61163217953166	0.107042003865874	0.169834634919073
BAZ1B	2589.64108940157	-0.160289236325051	0.0550694733014662	-2.91067313187438	0.00360651095103135	0.00837594118632043
BAZ2A	1739.49282979184	0.349864916712351	0.0549926147616349	6.36203457916737	1.99098602881878e-10	2.02316567787685e-09
BAZ2B	1117.67470716163	0.221031292455077	0.0709680842683	3.11451682448482	0.00184246448729959	0.00455763838779909
BBC3	125.96491746835	-0.18903145811167	0.0952809971333704	-1.98393660644705	0.0472629074237578	0.0831591645471734
BBOX1	1212.6538922812	-0.257015448954298	0.133635803955776	-1.92325291086925	0.0544482952419273	0.0941111452877938
BBS1	1380.65259716167	0.0290412982196288	0.0688249174166497	0.421959071070433	0.673054892162444	0.790183714730801
BBS10	624.789641474127	0.200237477160839	0.0650532415393669	3.07805533471635	0.00208356222333502	0.00509766219169562
BBS12	123.862411422856	-0.536915592335887	0.067695852630706	-7.93129226490233	2.16877141521612e-15	5.34378696366147e-14
BBS2	2819.45631169845	0.156641551689482	0.0629809520223481	2.48712581597528	0.0128779846180739	0.0260960615727032
BBS4	494.5875253567	-0.204347344455736	0.0524174135004659	-3.89846294979664	9.68052087018792e-05	0.000318866573871831
BBS5	342.138864270443	-0.281976044997555	0.0677835020855235	-4.15995096626583	3.18315925107026e-05	0.000116441016898197
BBS7	290.235629359124	-0.0753890618254604	0.0604126051318284	-1.24790284512564	0.212066638615213	0.305482541508537
BBS9	410.647235352637	-0.288897332617623	0.049794087895051	-5.80184003423299	6.55911219361715e-09	4.94917137644592e-08
BBX	1999.25027361775	-0.059546970681904	0.0725643859713391	-0.820608758481376	0.411869157194385	0.53228100747421
BCAM	775.745000910049	-0.430032708195308	0.118732023124699	-3.62187636391628	0.000292473904092056	0.000867364027807999
BCAN	70896.2274966923	0.877606913661891	0.126612904415255	6.93141759692666	4.16644125941587e-12	5.70653128222174e-11
BCAP29	1591.48576304474	-0.385445355484362	0.0649519569452472	-5.93431473988201	2.95075302745348e-09	2.38334755512094e-08
BCAP31	3381.91935112437	-0.20016541780269	0.0561014831378591	-3.56791668610294	0.000359830871790219	0.00104579536104852
BCAR1	2139.69186373365	0.532254590746413	0.080444235975513	6.61644161687893	3.67948093611565e-11	4.24840541735154e-10
BCAR3	423.247994925729	-0.423494146298714	0.125998032091207	-3.36111714818021	0.000776278930080275	0.00209233527136835
BCAR4	0.087947076006819	0.165719052712552	1.20022966501229	0.138072785187204	0.89018289401718	0.968086425822935
BCAS1	2588.01990961705	-0.481156862015379	0.180047046477801	-2.67239519574515	0.00753118956431276	0.0161869083158862
BCAS2	723.42059263187	-0.165987463736312	0.0361908189452582	-4.58645227087518	4.50841409683766e-06	1.94486477971151e-05
BCAS3	785.189136262484	-0.0703152980266068	0.0532725922800468	-1.31991508235546	0.186863371376707	0.273955702432076
BCAS4	550.0548780154	-0.66072337589296	0.104156908353699	-6.34353867003482	2.24546574885099e-10	2.25588285799514e-09
BCAT1	874.767871604181	-1.50124686415615	0.217330739517133	-6.90766003691713	4.92712985468927e-12	6.69196939845951e-11
BCAT2	344.207036951393	0.0280205735182916	0.0907170921083065	0.308878656348883	0.757413833223477	0.865080125335783
BCCIP	1033.91840741672	0.285662155250661	0.0636671085736052	4.48680899212517	7.22978359184113e-06	2.99805281287199e-05
BCDIN3D	198.179277059209	0.128435353228421	0.0477606672495539	2.68914486804245	0.00716353237460084	0.0154992502199123
BCHE	1649.18455836705	0.118612893842262	0.101378778304929	1.16999726989701	0.24200206751118	0.342081541615382
BCKDHA	1178.01697516377	0.313055562139883	0.0701358099357738	4.46356237172652	8.06081194240475e-06	3.30122346622123e-05
BCKDHB	660.981169088327	-0.481130639844522	0.0918678588703927	-5.23720314983396	1.63028215774322e-07	9.42574881471829e-07
BCKDK	943.445728986428	-0.0631129331276485	0.0465715472141083	-1.35518222827111	0.175359505396896	0.259727696647579
BCL10	230.516298896576	-0.237497963174446	0.0468637904093866	-5.06783512600543	4.02365685476737e-07	2.15146974209646e-06
BCL11A	118.727798492075	0.312887741232949	0.225687870662458	1.38637375732481	0.165632805419831	0.24754109175926
BCL11B	107.253513413481	0.451207870716577	0.155269988139573	2.90595675392841	0.0036613204795059	0.00848705234842651
BCL2	757.229321927676	-0.247276477290587	0.0911717125973217	-2.71220612453266	0.00668370168391118	0.0145796718103427
BCL2A1	59.9962106691709	-1.11967040840553	0.23734883313039	-4.71740431009586	2.38872688945076e-06	1.09338391440571e-05
BCL2L1	2770.04957284665	-0.127185465690457	0.0636376905993931	-1.99858707147475	0.0456530503736421	0.0805958289657867
BCL2L10	0.473338800573483	1.02719348240192	0.446559821752909	2.30023712919317	0.0214347893711267	0.0411793045680886
BCL2L11	463.987046554067	0.330133199656604	0.0839627975981961	3.9318985205383	8.42776430539022e-05	0.000281262202589136
BCL2L12	76.3464431492141	-0.889820224686885	0.103958691117835	-8.55936348485088	1.13492366494303e-17	4.5234483087402e-16
BCL2L13	1327.06436045675	-0.0985486817910991	0.0507257550206264	-1.94277407504387	0.052043461587609	0.0905164256953863
BCL2L14	2.49248801230192	-1.17137491010739	0.237142443864286	-4.93954136180599	7.8306532783426e-07	3.96105456514138e-06
BCL2L15	11.7259089948141	0.248455130862298	0.123696280992642	2.00859014408911	0.044580617407482	0.0789098386406162
BCL2L2	1563.01997710291	0.229417660151087	0.0846305432881499	2.71081398319713	0.00671182683251195	0.014629110374151
BCL3	146.993115703549	-0.636059589615968	0.114946914058875	-5.53350731356025	3.13889888566631e-08	2.07520825243e-07
BCL6	2873.06578203332	0.421292106452983	0.088037972816607	4.78534537966455	1.70693550273951e-06	8.07479925931869e-06
BCL6B	148.669733962851	-0.290849031391563	0.139143655914086	-2.09027878045081	0.0365927642768533	0.066226481173356
BCL7A	1083.92531441418	0.907891718589376	0.104675308212393	8.67340860126443	4.193737752906e-18	1.84089974784094e-16
BCL7B	1038.24659878853	-0.192931057451672	0.0515121826265427	-3.74534814124261	0.000180143789008765	0.000559165862045043
BCL7C	609.896161253852	-0.317972604046381	0.0883250960380679	-3.60002556815036	0.000318185891353982	0.000935925599530502
BCL8	2.19670342990649	0.511477488739646	0.260076107179087	1.96664543424378	0.0492241016412766	0.0861200844693429
BCL9	864.097143633095	0.0141864101682747	0.0597220379620477	0.23754062407063	0.812237407420967	0.909851547251833
BCL9L	1407.27313277338	0.389502550834051	0.0684983692226322	5.68630399897692	1.29818221359532e-08	9.23752148337816e-08
BCLAF1	2980.98571283172	-0.00437356741298065	0.0487217968295221	-0.0897661354379806	0.928473059517846	0.994282413736418
BCMO1	52.149747536047	-0.940956219872629	0.166189726976545	-5.66193974195186	1.4967138620794e-08	1.05044843975252e-07
BCO2	64.2546466998086	-0.933254119938742	0.159463477218149	-5.85246312333973	4.84345661252775e-09	3.76054961321418e-08
BCOR	639.58425319791	0.201247056515113	0.0848671471333456	2.37131874126637	0.017724738166844	0.0347645312339528
BCORL1	342.562999134563	0.0832681293869401	0.0740084135026078	1.12511707042613	0.260539428562026	0.363721328176627
BCORL2	1.2997959109138	-0.0101571437586631	0.432526504875305	-0.0234832863285253	0.981264770387126	0.997580121386579
BCR	4494.29257199547	0.797040417752318	0.0958664408605552	8.3140712286552	9.24736012916073e-17	3.11818423732427e-15
BCS1L	436.89309038707	0.112827610065214	0.0555876729670007	2.02972357076709	0.0423846455944021	0.0753650891921264
BCYRN1	0	NA	NA	NA	NA	NA
BDH1	289.27989768344	-0.432961082550033	0.161289562272504	-2.6843713656965	0.00726663403762952	0.0156979269999334
BDH2	1220.31937530298	-0.365434646343116	0.0961207120924448	-3.80183041082401	0.00014363103114743	0.000455626431813707
BDKRB1	1.18377992370202	-1.82113021166252	0.343003967410533	-5.30935611448147	1.10013194124623e-07	6.57591097321134e-07
BDKRB2	43.2829561007508	-1.53775149743132	0.224873252930558	-6.83830325479476	8.01366223171428e-12	1.05175944037785e-10
BDNF	56.1483797255432	0.225124041022126	0.268024729084191	0.839937575131026	0.40094338828988	0.520716108334094
BDNFOS	260.484990890085	0.168134886510415	0.0896807840794426	1.87481508147247	0.0608181676548252	0.103541761669509
BDP1	726.039999233271	0.268213810125111	0.0695836762749301	3.85455072918796	0.000115942342058399	0.000375056638459452
BEAN	48.8632283676597	-0.174669845287559	0.187985265372863	-0.929167745892777	0.35280216004128	0.467540225688757
BECN1	1359.94074364267	-0.149307777075171	0.0339230815770417	-4.40136243920182	1.07573259451223e-05	4.30956387811787e-05
BEGAIN	166.874035489797	0.558485900050254	0.201196073760877	2.77582901897985	0.00550611563023888	0.0122476824507368
BEND2	0.118950531547124	-0.563658809041431	1.45162930645495	-0.388293902950988	0.697798548744973	0.813305448812314
BEND3	124.840864039381	0.202984536491825	0.0871375001177507	2.32947394884553	0.0198339715296995	0.038441140126675
BEND4	26.4053407920004	1.20892765327917	0.229293845774126	5.27239468289116	1.34655110286379e-07	7.90252363589741e-07
BEND5	249.279158767679	0.28471056924528	0.0734426831494098	3.87663626975709	0.000105910503973162	0.000345298715697042
BEND6	470.056623272556	-0.22641833948854	0.0818644177563635	-2.76577230613651	0.00567881706018393	0.0125987643145116
BEND7	368.314371655344	0.576778351857259	0.0892553084356713	6.46211818620244	1.03247407750578e-10	1.1080902957372e-09
BEST1	414.370480450455	-0.131877749765719	0.133822648366796	-0.985466596089578	0.324394931621495	0.435816699963823
BEST2	0.360322127918864	-0.249239893244137	0.411603502581116	-0.605533946337151	0.544824276279745	0.668510774659546
BEST3	606.14992560575	0.721302845719926	0.177253275939917	4.06933435726414	4.71476454894762e-05	0.00016643861811083
BEST4	14.3779391938481	-1.65609878438757	0.215850136988315	-7.67244722423886	1.68745397873673e-14	3.60619276815557e-13
BET1	339.819739656481	-0.448105609486838	0.0511347934062901	-8.76322323093058	1.89745394494e-18	8.91117527394711e-17
BET1L	928.431789252126	-0.177243933321262	0.0496325700524629	-3.57112140543821	0.000355456073746154	0.00103462348824859
BET3L	0.19324582598564	-0.323010875524335	0.684179033156471	-0.472114548781361	0.636845028404945	0.756844848800482
BEX1	2640.28807022478	0.750361293037904	0.104923972565449	7.15147620406621	8.5849604427721e-13	1.33217260373908e-11
BEX2	873.219004008368	0.410164776529812	0.144228761339967	2.84384870756116	0.00445722067054508	0.0101544396106281
BEX4	2644.97846248457	0.286839622006403	0.066265534984207	4.32863964766548	1.50033186850144e-05	5.85063387696939e-05
BEX5	164.187525583187	0.497331389529687	0.208326683624419	2.38726686796541	0.0169741646751319	0.0334370799998303
BEYLA	0	NA	NA	NA	NA	NA
BFAR	783.983650069885	-0.151092264902141	0.0373426462284201	-4.04610492727079	5.20768975500523e-05	0.000181961049345737
BFSP1	16.459086596705	-0.236622102733805	0.173146234640482	-1.3666026479012	0.171749886809495	0.255468617409529
BFSP2	0.170109127606581	0.0268049992203265	0.861830203078432	0.0311024133577354	0.975187865020933	0.997580121386579
BGLAP	60.2881193772669	0.15248978817121	0.10524329915502	1.44892633921137	0.147358154602495	0.224025774820798
BGN	2395.43525236817	-1.32510280050662	0.157921928611373	-8.39087270626955	4.82546593277282e-17	1.69762330378596e-15
BHLHA15	0.904688468228021	-0.325198291821158	0.428035156452666	-0.759746686501718	0.447406016279061	0.56948427751299
BHLHB9	285.770658563578	-0.0838562655737594	0.101665358034295	-0.824826343949647	0.409470188045702	0.529672394306148
BHLHE22	23.4138905120169	0.784271330302236	0.299299129290355	2.62035954518732	0.00878371045777182	0.018600012692522
BHLHE23	0.0403872967167414	-0.0434047065760531	2.90030575372639	-0.0149655623446892	0.98805965457243	0.997580121386579
BHLHE40	1362.29752241365	-0.760534456365604	0.145784291168423	-5.2168477842854	1.81993696125159e-07	1.04233239420492e-06
BHLHE41	2428.38474165758	-0.668864621859948	0.116917651877984	-5.72081812383625	1.06012332483477e-08	7.68096788142365e-08
BHMT	2.72876063921394	0.550426399028486	0.295682667312651	1.86154435101356	0.0626673435653389	0.106301059489241
BHMT2	47.7576442996407	-0.771978443969124	0.197701167052244	-3.9047743393701	9.43133488053156e-05	0.000311289952280373
BICC1	25.1036098814354	-1.02274937784709	0.20620607079914	-4.95984125919998	7.05508071704551e-07	3.59862662065472e-06
BICD1	241.746157635237	-0.769752386286117	0.129380250962474	-5.94953542414581	2.68904641293802e-09	2.18828870931783e-08
BICD2	1134.01068800068	0.213887556391316	0.0491628404613001	4.35059395235072	1.35769265622937e-05	5.33927156374301e-05
BID	1118.72888378997	0.462385331462356	0.0848469792348653	5.44963810888806	5.04724161011307e-08	3.23162743039105e-07
BIK	2.19472686096016	-0.749072651704753	0.236252396022518	-3.17064573446	0.00152100515553017	0.0038270578984357
BIN1	4012.8639377579	0.000581428730098479	0.111084017262928	0.00523413488659018	0.99582378365356	0.997580121386579
BIN2	272.173303315941	-0.576723537975707	0.113885519884844	-5.06406379457956	4.10412207545844e-07	2.19148874659411e-06
BIN3	353.167622951547	-0.237265995674122	0.0596969517363195	-3.97450772230586	7.05249740848098e-05	0.000238924342936371
BIRC2	1152.10503311528	-0.0268428460487256	0.0437873842686728	-0.61302693680038	0.539858528845517	0.663713033949355
BIRC3	59.2864134169519	-1.17371380189124	0.187329591248359	-6.26550132346762	3.71627845326089e-10	3.5715121821526e-09
BIRC5	164.506656547935	-0.912638016773355	0.264743688394964	-3.44725127275485	0.000566321600657654	0.00157522591648604
BIRC6	1706.4038394941	0.253571905203548	0.0728474945152923	3.48085966292661	0.000499807289708804	0.00140606871772872
BIRC7	12.2356332316909	-0.429512100495892	0.234642915758487	-1.8304925128785	0.0671763253268762	0.113043220568194
BIRC8	0.00558645259618473	-0.0172286700452828	2.90030575372639	-0.0059402944062525	0.995260358681342	0.997580121386579
BIVM	713.329615520226	0.465555561087621	0.0729485471567421	6.38197166678724	1.74822314756981e-10	1.794253246242e-09
BLCAP	2352.34989265367	0.125946568525468	0.0565975098694123	2.22530229361795	0.0260609515862386	0.0489663497942533
BLID	0.0104480199567718	-0.0460822086388763	2.90030575372639	-0.0158887415851479	0.987323151783713	0.997580121386579
BLK	1.35644565779463	0.866973539329473	0.453238476406427	1.91284188007031	0.0557682978837388	0.0960662923280261
BLM	321.229479530059	-0.712833248846591	0.196398916129534	-3.6295172238957	0.000283951785161022	0.000844661216848035
BLMH	823.933602021301	0.025302591790842	0.0527792257223485	0.479404376334532	0.631650980731885	0.752222755374828
BLNK	178.428261354754	-0.740621299364568	0.139180189121449	-5.32131263823976	1.03021178890143e-07	6.20099683931097e-07
BLOC1S1	1489.5391419364	-0.202849944723775	0.0876457399698727	-2.31443016846572	0.0206441376364694	0.0397937140277706
BLOC1S2	974.732394705015	0.0940011418878736	0.0576597796435821	1.6302723053909	0.103043958099131	0.164194856071785
BLOC1S3	305.449727969128	-0.0293799667051456	0.0512227440400525	-0.57357268252112	0.566257001856993	0.689405323203153
BLVRA	768.914565853908	-0.15224009979791	0.0602742967224433	-2.52578807346287	0.0115439095074729	0.0236907229968039
BLVRB	639.772507050972	-0.331754047338943	0.106680381308523	-3.10979435271702	0.0018721764020541	0.00462292133232414
BLZF1	302.017973006006	-0.267235182443003	0.0468006367250629	-5.71007578407351	1.12925877483798e-08	8.1244937325922e-08
BMF	303.475071368369	-0.180294484312046	0.128566354544407	-1.40234577662985	0.16081201692981	0.241242780939194
BMI1	1520.95023838628	0.080317785002568	0.0565038632646536	1.42145652282879	0.155184084451506	0.234260537987752
BMP1	675.876296461096	-0.393411192893753	0.0813123971752921	-4.83826829069672	1.30975268208922e-06	6.33607745960264e-06
BMP10	0	NA	NA	NA	NA	NA
BMP15	0.0351955565921729	0.102651581903085	2.36837715374223	0.0433425823842655	0.965428447263746	0.997580121386579
BMP2	936.836945734137	1.29054271069419	0.174330949673102	7.40283187302174	1.33310491054184e-13	2.36632192226416e-12
BMP2K	507.542384290134	-0.45347245114298	0.110855369924128	-4.09066742958276	4.30133558931538e-05	0.000153134834647915
BMP3	3.12774819189897	-0.112591625775875	0.362250731716837	-0.310811313595595	0.755944068380755	0.864075414505948
BMP4	113.2549353151	0.51661481329783	0.130737838112799	3.95153247717085	7.76523313519705e-05	0.000261253916459504
BMP5	1.55525169286386	-3.22460271466996	0.795437794154647	-4.05387163944971	5.03768656381076e-05	0.000176821859269145
BMP6	108.760399786925	-0.206477789342372	0.161630993772914	-1.27746408360556	0.201438452771862	0.292289714452322
BMP7	2370.10428640612	-0.0544471653586318	0.0996520753315241	-0.546372618708603	0.584809827841714	0.707419534796116
BMP8A	163.14645790971	-0.0315172764854144	0.135558449314106	-0.23249953540251	0.816150048025107	0.912453726889065
BMP8B	174.899700896495	0.182675462482702	0.168872706159082	1.0817346783714	0.27937043928329	0.385672890043301
BMPER	144.914251574442	-0.0190046145422481	0.178241138658548	-0.1066230539441	0.915088028438801	0.985571517432305
BMPR1A	743.046486623403	0.197241526325602	0.0841628620174416	2.34356961725857	0.0191001973185362	0.0371705287806561
BMPR1B	1105.19621769761	-0.0284755148775578	0.114291866098583	-0.249147343985057	0.803246808629477	0.902269627121693
BMPR2	2660.11773679359	0.242404858342186	0.0656069813727921	3.69480279796432	0.000220057510687135	0.000670772737455781
BMS1	811.946581945942	0.0460277494714813	0.0458548997599011	1.00376949273655	0.315489732258004	0.426030269639611
BMS1P4	14.8808542921741	0.350850217049583	0.126322563806099	2.77741526516296	0.00547931247258002	0.0121922365670264
BMS1P5	57.6015455715871	0.721896707702306	0.103995047000374	6.94164509296016	3.8755989188755e-12	5.33819243313664e-11
BMX	2.17669119976556	0.0845650747194248	0.269045243236241	0.314315442645349	0.753281470602177	0.861739500031486
BNC1	1.22498500996051	-0.183395231438548	0.444094394145864	-0.412964527037717	0.679632603488214	0.796562597990576
BNC2	79.3810703647306	-0.76641409256625	0.163468516658439	-4.68845076858219	2.7528112125477e-06	1.24223872499548e-05
BNIP1	211.279522733275	-0.0142528239068364	0.0525769439623704	-0.27108505806342	0.78632561338947	0.888640044355837
BNIP2	517.059297175518	-0.233082595841691	0.0498222712829636	-4.67828121520008	2.8928961868319e-06	1.29973597697911e-05
BNIP3	1482.33892038476	0.3099005645452	0.0815148843490841	3.80176659784076	0.000143668037317735	0.000455647397364329
BNIP3L	3331.28172792125	-0.0190887121627015	0.0522827667566056	-0.365105241112545	0.715032848736163	0.829029757398443
BNIPL	6.5830012365182	-0.0499164161411785	0.152069684645824	-0.328246989249932	0.742724921938267	0.852660258966995
BOC	968.028265929145	-0.0733270731626362	0.109086673384982	-0.672190936686236	0.501462150127568	0.625704052880045
BOD1	754.098551186695	-0.157793691127729	0.0468620549814184	-3.36719529671281	0.000759368909232465	0.0020512959169703
BOD1L	1340.45192424842	0.123080121398397	0.0654362062748506	1.8809177427161	0.0599831092558123	0.10236150944714
BOK	726.157139098092	-0.236256019246239	0.196270627954612	-1.20372580303189	0.228695575717438	0.32582432534597
BOLA1	292.110788697622	-0.119588738325765	0.0711892617676317	-1.67987046580303	0.0929825212311229	0.150105966934033
BOLA2	746.956652903234	-0.0397790468870419	0.0669474443398546	-0.59418320264932	0.552389586252369	0.675878776825832
BOLA3	170.522122806683	-0.493032704260103	0.0600049029854094	-8.21654031138068	2.09458082316762e-16	6.37865316305264e-15
BOLL	0.0344237008091035	-0.073150745857255	2.90030575372639	-0.0252217359370711	0.979878099699185	0.997580121386579
BOP1	527.618595357376	0.384502656234962	0.130166943420154	2.95391937562719	0.0031376596646609	0.00738830335438456
BPESC1	0	NA	NA	NA	NA	NA
BPGM	735.7812000882	-0.258532395293119	0.0637589900015947	-4.05483831043517	5.01689929967494e-05	0.000176179040271468
BPHL	319.20535350287	-0.0201595513786399	0.0682773714607373	-0.295259629176448	0.767795553693546	0.873268869134407
BPI	1.84571635808038	0.255233945821381	0.287159319943128	0.88882347914715	0.374097955315256	0.490624396009309
BPIL1	5.89320324138211	-1.2131901767783	0.422737970003984	-2.86983962374345	0.00410680036983678	0.00941554396048922
BPIL2	0.130413624680874	-0.00651175416221563	1.27261030932548	-0.00511684850774707	0.995917363391069	0.997580121386579
BPIL3	0.0515341726217769	-0.276910517387624	2.90030575372639	-0.0954763190163114	0.923936499007804	0.99115907514658
BPNT1	535.297778583869	0.0317467258841443	0.0405589536472967	0.782730396849384	0.433785448268409	0.555759758172125
BPTF	2173.02373528627	0.216588378076792	0.0637725346939315	3.39626422434487	0.000683123816192446	0.00186654748038564
BPY2	0	NA	NA	NA	NA	NA
BRAF	106.198796767051	-0.00787349701174763	0.104452102191103	-0.075379019154085	0.939913151999403	0.997580121386579
BRAP	658.781643360001	0.0250453195356399	0.0364188553944393	0.687701995693802	0.491640463000841	0.615260859373724
BRCA1	272.361179142048	-0.793586649230088	0.0985062741840866	-8.05620409261494	7.87001888057484e-16	2.10406951964888e-14
BRCA2	58.8097876781492	-1.02741932084726	0.202063656546077	-5.08463193435765	3.68339655822414e-07	1.98532629756052e-06
BRCC3	305.169386836088	-0.102430686426095	0.0497822640228803	-2.05757388573202	0.0396310555988598	0.0710653485713292
BRD1	805.731729510574	0.271166251435939	0.0488052386812536	5.55608903394413	2.75886187566955e-08	1.84523740414549e-07
BRD2	4596.27119734508	0.12807454908635	0.0391538154288688	3.27106177733878	0.00107144502058196	0.00279663364820441
BRD3	1671.15623128647	0.350344951820444	0.0692884960166857	5.05632207309097	4.27419266057506e-07	2.26986416770049e-06
BRD4	1722.50869942499	0.0419721017827498	0.0536396726350638	0.782482437361353	0.433931102803878	0.555853906910784
BRD7	1596.61955031236	0.152288449469955	0.0451949245696249	3.36959184953053	0.000752795976275652	0.00203438624204277
BRD7P3	0.71658124055859	0.715333055874624	0.284749329385528	2.51215009853849	0.01199980376762	0.0245178923818968
BRD8	1453.49874610688	0.217546472792092	0.0487491310744231	4.46257129096257	8.09819725659283e-06	3.31514103194695e-05
BRD9	917.913105282526	0.209687826101111	0.0454565457756242	4.61292917275634	3.97033624728079e-06	1.73191256623775e-05
BRDT	0.0683641815163209	0.105330843873576	2.02550748396845	0.0520021993042495	0.958526940995509	0.997580121386579
BRE	575.645894530943	-0.0982395357588537	0.0460091854127594	-2.13521571567772	0.0327433937776212	0.0600629406800787
BREA2	8.09415528292163	0.287374296073251	0.145828308176644	1.97063450619718	0.0487656967766904	0.0854945965798053
BRF1	1156.5200302399	0.222949670739218	0.0568801652726991	3.91963823716644	8.86819836215958e-05	0.000294147695844946
BRF2	350.956559070762	0.00946876605834657	0.0459199859390946	0.206201414584607	0.836633582913356	0.928481296605244
BRI3	1074.86683426493	-0.299904471888828	0.0804619587547227	-3.7272827623181	0.000193555267089901	0.000596186779420989
BRI3BP	58.2913613591946	-0.187927582171709	0.0955120929371939	-1.96757893574047	0.0491165053538492	0.0859858698775282
BRIP1	41.5538604116217	-1.29448764865903	0.252618334005636	-5.12428226460455	2.98673267938508e-07	1.63699156133901e-06
BRIX1	436.290559701577	-0.0939719241210283	0.0534800523999842	-1.75713971665921	0.0788939974804824	0.130176431670725
BRMS1	742.063455414883	-0.11159593131293	0.0695704349984954	-1.60407120230517	0.10869835875476	0.172126341577046
BRMS1L	404.047671053551	0.352624743349447	0.0622263720478858	5.66680543545246	1.45484380690347e-08	1.02290424951474e-07
BRP44	768.970631040173	-0.114595954647537	0.0499645690098498	-2.29354434389188	0.0218166854413616	0.0418058400601846
BRP44L	1278.30333928685	-0.0531907978776806	0.0744562670855018	-0.71438980168854	0.474986176405592	0.598183030378973
BRPF1	580.228760642519	0.110502208211805	0.0412218125456867	2.68067320158069	0.00734742305782077	0.0158524465821572
BRPF3	934.517313721331	0.321142007974497	0.0662292368877869	4.84894622172097	1.24119061861181e-06	6.02660816062387e-06
BRS3	0.147479389508702	0.229674420108597	0.888367908011139	0.258535251034436	0.795993846996483	0.896033272378506
BRSK1	1200.7909933547	0.479476760666551	0.105090959521197	4.56249293803279	5.05497944134606e-06	2.15630442792372e-05
BRSK2	684.401018349899	0.943837733965084	0.118992060882895	7.93193871054939	2.15750914927271e-15	5.32276624295254e-14
BRWD1	1667.06983351927	0.319840504895065	0.0513147329313857	6.23291765588515	4.57826857545273e-10	4.32108738671059e-09
BRWD3	177.157454170417	0.465404946166801	0.124953880690244	3.72461378226838	0.000195614469816019	0.000602294789370333
BSCL2	2373.86452313646	-0.141616320513307	0.136089099312759	-1.04061472394527	0.298054394890973	0.407340309685511
BSDC1	2609.52609707775	0.130643709135646	0.0350932982245464	3.72275379474778	0.000197061661749017	0.000606559031504791
BSG	11147.9611566694	-0.0737055547483724	0.0654603192103924	-1.1259577655202	0.260183396617667	0.363302364241176
BSN	1157.8304608449	1.02299675381059	0.158305950993179	6.46214970057992	1.03225901775556e-10	1.1080902957372e-09
BSND	0.0301114771216367	-0.10289571226313	2.71559428790706	-0.0378906792967342	0.969774844557764	0.997580121386579
BSPH1	0.0105203863933874	0.0125173692359183	2.90030575372639	0.00431587918612914	0.996556437321534	0.997580121386579
BSPRY	26.1110183665454	-0.16157516750885	0.209425749053655	-0.771515289972555	0.440401563088264	0.562368241144615
BST1	43.5207609556029	-0.88544523372085	0.153237070869343	-5.77827041914563	7.54724372750824e-09	5.61863178950098e-08
BST2	1153.80182423402	-1.05583953493037	0.151133367800433	-6.98614442526397	2.82543224759461e-12	4.00492178222684e-11
BSX	0	NA	NA	NA	NA	NA
BTAF1	793.607439632794	0.573137929447174	0.0815690392590501	7.02641510373784	2.11907414205375e-12	3.0615830265847e-11
BTBD1	2223.23239319102	-0.00226062444491253	0.0455213631472594	-0.0496607370389925	0.960392745135296	0.997580121386579
BTBD10	588.591366510194	-0.0068617444030923	0.0550712030986139	-0.12459768476104	0.900842061407206	0.97562857172852
BTBD11	284.193437109664	-0.234876831565274	0.230480893723367	-1.0190728948109	0.308168361171448	0.418113564861227
BTBD12	353.962923482696	0.0852684294748509	0.0592215741793067	1.43982038060456	0.149918223547886	0.22749697858143
BTBD16	5.97666972662781	-0.819779780731388	0.267429801201241	-3.0654017504747	0.00217377784456033	0.0052958662738101
BTBD17	487.674167818923	1.09478219643349	0.164490711545386	6.65558672674001	2.82172105983949e-11	3.3290159477162e-10
BTBD18	3.58768828829059	0.466071317406721	0.126534270563426	3.68336036815497	0.000230179392633998	0.000698288072911178
BTBD19	20.6520086581275	-0.513130563940013	0.164390346153157	-3.12141543556303	0.00179983931723816	0.00446523272568378
BTBD2	2958.3865554814	0.253345540183887	0.0586944227400674	4.31634776111261	1.58631997067084e-05	6.14436566899687e-05
BTBD3	1657.02781401923	-0.151692291738952	0.0751139855624491	-2.01949464674373	0.043435833151823	0.0770444474089033
BTBD6	832.015991898221	-0.0543664270604609	0.0817033967747668	-0.665412078402735	0.50578696161992	0.630091906805513
BTBD7	668.410697695324	0.0852390561388854	0.0587962739781867	1.44973567832732	0.147132242386434	0.22378706134787
BTBD8	14.7975743873414	0.157180778327878	0.183604965217177	0.856081305546156	0.391952808344519	0.510639053117291
BTBD9	715.509897265728	0.278044779306022	0.0650555522868463	4.27395924762966	1.92032149066832e-05	7.32284598965477e-05
BTC	5.75952868971129	-0.305893936216746	0.315225058435904	-0.970398539172434	0.331847876560755	0.444089200368657
BTD	355.073675506628	-0.337310080832307	0.0757887135781077	-4.45066375859086	8.56052864483788e-06	3.48901512521728e-05
BTF3	5495.63690329132	0.159534548622502	0.0580444230553146	2.74849055645656	0.00598703595410092	0.0132073945382487
BTF3L1	0	NA	NA	NA	NA	NA
BTF3L4	1264.74084586457	0.139137663467589	0.0554028686820957	2.51138012845449	0.012026012127728	0.0245570367596973
BTG1	1894.51312004365	-0.0760311353868661	0.0681919245937594	-1.11495805170198	0.264868398083121	0.368919108028302
BTG2	3805.22904543717	-0.0780391655977967	0.118804805267056	-0.656868764040106	0.511265304375674	0.635657105274425
BTG3	575.469252002649	-0.488165443631385	0.0820072929413795	-5.95270769369665	2.63742109092594e-09	2.14824069530676e-08
BTG4	0.109028105569696	-0.212950261777239	1.07598584534698	-0.197911768726444	0.843114096192395	0.933120335144274
BTK	240.272738504151	-0.765280433242027	0.120422643544674	-6.35495460584312	2.08488179795089e-10	2.1075905727211e-09
BTLA	4.03217789943804	-1.15366749551553	0.21291793621551	-5.4183668883011	6.01458940104793e-08	3.79858546423928e-07
BTN1A1	1.00263484014171	-1.38286518685476	0.478213121793301	-2.89173409058499	0.0038312205825292	0.00883674427852002
BTN2A1	545.924341172747	-0.0206823490450584	0.0510741340721378	-0.404947620175925	0.685516013640172	0.801792648530433
BTN2A2	291.586505611035	-0.878552865651709	0.105012705256566	-8.36615782352467	5.95274526232341e-17	2.0680749583366e-15
BTN2A3	15.2049717451889	-0.642031421583905	0.133502048069397	-4.80915035288572	1.51573170114799e-06	7.24414194589857e-06
BTN3A1	693.157441666661	-0.699020419065485	0.103488586657339	-6.75456532593308	1.43264108295779e-11	1.79333170885339e-10
BTN3A2	1137.46376954698	-0.902981971636268	0.131140976541734	-6.88558218375708	5.75516770315341e-12	7.7357392092731e-11
BTN3A3	589.36343302103	-0.971191959478639	0.121460599438935	-7.99594242054525	1.28586468406669e-15	3.30191076316992e-14
BTNL2	0.553541155926851	-0.127638465718554	0.599388923604978	-0.212947655006506	0.831367791413264	0.924743651104013
BTNL3	0.613132257062544	-0.0776412978717673	0.435727746656827	-0.178187637733607	0.858575618020723	0.945029581251702
BTNL8	1.81851191526319	-0.0902955688549077	0.263976340213409	-0.342059325399804	0.732306246735232	0.8434873086029
BTNL9	173.985974754711	0.493675850649115	0.158778538696093	3.1092101911457	0.0018758821465748	0.00462972559664973
BTRC	1006.76037330477	0.439915661724697	0.0660359700892314	6.66175814681391	2.70571028158478e-11	3.20183930710914e-10
BUB1	155.990128870823	-1.12141213190816	0.233139615230486	-4.81004539189751	1.5089602451908e-06	7.21708838742788e-06
BUB1B	148.710144821917	-0.981506088622253	0.24422044476741	-4.01893498129125	5.84617994303392e-05	0.00020173875192941
BUB3	1294.11689801147	0.169819829021916	0.0471404866941421	3.60241993519804	0.000315268519832512	0.000928745987233324
BUD13	417.79794397928	0.0481375181070827	0.0517867413808433	0.929533637829729	0.3526126010401	0.467416145975076
BUD31	1311.39797456507	-0.262771415702298	0.067580840591801	-3.88825314099715	0.000100968291635819	0.000330790385608019
BVES	256.616590716118	-0.208448796022725	0.137751535542492	-1.51322303015944	0.130223016194968	0.201400300399931
BYSL	378.279947476996	0.0729393440560071	0.0759691126870322	0.960118414920722	0.336995621431721	0.449825360533168
BZRAP1	1563.670142854	1.04525326776656	0.122483210649946	8.53384935143367	1.41557144675625e-17	5.55120472782279e-16
BZW1	3015.4936391297	-0.275170955515835	0.0433619843690154	-6.34590320346271	2.2112424193728e-10	2.22264645454233e-09
BZW2	730.209911486624	0.0274214348949309	0.101967793234525	0.268922509991579	0.787989314382123	0.88999704694897
C10orf10	1097.46326791048	-1.33756850188606	0.171355406946634	-7.80581439313805	5.91185319553985e-15	1.34448096594016e-13
C10orf105	275.659611757689	-1.60397041954658	0.272469041866901	-5.88679876640848	3.93747648482928e-09	3.12286589352907e-08
C10orf107	82.7950349143401	-0.861680833868925	0.192238566088467	-4.48235154579953	7.38249974067882e-06	3.05488152751232e-05
C10orf108	2.44791112787569	-0.7095235836786	0.211875915578035	-3.34876940469092	0.000811713227889231	0.00217730399278298
C10orf11	36.6399172894738	-0.928812502974669	0.153632187319736	-6.04568950803026	1.48772363352403e-09	1.27062811644975e-08
C10orf110	33.6056058264622	0.16088159265156	0.132858211326783	1.21092698031174	0.225923391177668	0.322346039096101
C10orf111	9.08485250721693	0.341724384069862	0.115206349480243	2.96619401284359	0.00301510220784872	0.00712122419182882
C10orf113	0	NA	NA	NA	NA	NA
C10orf114	55.205382134481	-0.812620401192574	0.161730391499601	-5.02453740238786	5.04647448178082e-07	2.64610674333893e-06
C10orf116	434.461654541491	-0.52661135575262	0.169710966619927	-3.10298954888392	0.00191576405616395	0.00471978782134186
C10orf118	207.2829026493	0.132206126521056	0.101999330675153	1.29614700063186	0.194924844865501	0.284149979538415
C10orf119	1033.70541148177	0.138844517716637	0.0514950796420997	2.69626765666996	0.00701212970979675	0.0152071222926381
C10orf12	49.316229673113	0.177937609481303	0.102833372439579	1.73034886690945	0.0835679636415675	0.136845875598567
C10orf120	0.290214337489419	0.886769617333123	0.843589308551837	1.05118641066636	0.293172983245202	0.401598358409403
C10orf122	0	NA	NA	NA	NA	NA
C10orf125	71.7492348244342	-0.560946771744767	0.141199431386667	-3.97272684624802	7.10545144576949e-05	0.000240634663211203
C10orf128	15.6791911968899	-0.325600451023261	0.164736719550353	-1.97648983124092	0.0480993263207463	0.0844402693200636
C10orf129	0.00553608702506999	0.0413709078295113	2.90030575372639	0.0142643263650244	0.988619100171593	0.997580121386579
C10orf131	1.06341799414598	0.297236019485691	0.234460876474558	1.26774250764155	0.20488991941428	0.296481144062983
C10orf137	305.091577285588	0.46990646717138	0.057404587658683	8.18586956787072	2.70344410442143e-16	7.9352598787912e-15
C10orf140	32.5561445028313	-0.651862287370645	0.162095221949601	-4.02147749656262	5.78342339336128e-05	0.000199820815345881
C10orf18	1324.10979864731	0.362449117071259	0.077240440293214	4.69247865101958	2.69914709411476e-06	1.22056558849876e-05
C10orf2	430.830406915965	0.501511212072195	0.0828776975245804	6.05122037715218	1.43752633500338e-09	1.23315969494788e-08
C10orf25	122.435375299727	0.0208562588317527	0.0822655548367966	0.253523590439871	0.799863633944998	0.899350537994001
C10orf26	1724.47655713742	0.0281116742670206	0.064801546867967	0.433811778047491	0.664425128013045	0.781807660602499
C10orf27	0.0200658718477411	0.130609025673116	2.90030575372639	0.0450328471421697	0.964081127269874	0.997580121386579
C10orf28	233.158680263438	0.0996577161792006	0.0498720936802285	1.99826614094426	0.0456878142528453	0.0806498958235626
C10orf32	823.52661839044	0.119555346009366	0.079352839263757	1.50662972010342	0.131905595040466	0.203501943112378
C10orf35	155.015150211575	-0.00984532697981237	0.180441335806238	-0.0545624811289609	0.956487029930494	0.997580121386579
C10orf4	552.69621553947	0.545215815926205	0.083704616248039	6.51356926732196	7.33857405432211e-11	8.07160317825835e-10
C10orf40	0	NA	NA	NA	NA	NA
C10orf41	40.5919837777904	-0.637044050748549	0.0966815880483438	-6.58909378308936	4.42519211246361e-11	5.05254799483982e-10
C10orf46	938.573156609282	0.159023057879467	0.0526417392809626	3.02085493472622	0.00252062090588786	0.00605682424556213
C10orf47	12.8526828938497	-0.236188799505585	0.136805345239832	-1.72645885357421	0.0842648956192836	0.137859717587496
C10orf50	1.08703726492693	-0.4386103928829	0.302678669578317	-1.44909581337185	0.147310827052951	0.223971294115143
C10orf53	0.0673984778971836	-0.0704675943695194	1.70151284731561	-0.0414146707623703	0.966965317254545	0.997580121386579
C10orf54	2546.41628288582	-0.17462159937065	0.11515359204886	-1.51642338084041	0.129412330684876	0.200264837869054
C10orf55	7.0579231636894	-0.785391142834709	0.250036040331042	-3.14111174451038	0.00168307801915454	0.00419907713688198
C10orf57	493.653840838333	0.0635048584722135	0.0556826112064376	1.14047917467045	0.25408672401531	0.356295434999525
C10orf58	3098.29408871202	0.142128223923825	0.115859666935154	1.22672736495413	0.21992507889338	0.314986756880656
C10orf62	1.26407835303094	0.595513372474487	0.271773287570011	2.19121377895198	0.0284363259495105	0.0529873966714692
C10orf67	2.32712318069121	-1.45599778803774	0.324430062506881	-4.48786335269674	7.19410461542284e-06	2.98579852969743e-05
C10orf68	5.7963754058692	0.386262164842741	0.152827773504249	2.5274343529712	0.0114899302246557	0.0235923662113927
C10orf71	0	NA	NA	NA	NA	NA
C10orf72	506.599538314236	-0.451318004024309	0.0909796710102221	-4.96064669187033	7.02588800412363e-07	3.58655204820245e-06
C10orf75	348.933699098752	0.247422713000967	0.127766570693916	1.93652151464333	0.0528038601239464	0.0916181993960399
C10orf76	641.898092516495	0.0475507292512194	0.0492585909333099	0.965328653342871	0.334380224490038	0.447017667556817
C10orf78	126.535253881298	-0.133133136377763	0.0664136379735333	-2.00460538588201	0.0450052504081506	0.0795747374085871
C10orf79	80.4341020665303	-2.03575174628538	0.217037884279422	-9.37970692556367	6.61563591940989e-21	4.99762573912011e-19
C10orf81	30.5079311072829	-3.05708791871107	0.422531462834006	-7.23517225961482	4.64938622218456e-13	7.57030388223702e-12
C10orf82	2.93906421141782	0.83516542044614	0.352406144202676	2.36989460650782	0.0177931564959367	0.0348846816322106
C10orf84	564.619024866082	0.0799388697788178	0.0532004679290343	1.50259711785713	0.132942967069167	0.204940158837149
C10orf88	170.377893593351	0.368265927426686	0.0525925314745399	7.00224760249398	2.51888401593351e-12	3.59392748686267e-11
C10orf90	145.544272903657	-0.553798107293341	0.158787232235074	-3.48767403712585	0.000487241701625466	0.00137309727655875
C10orf91	0.0362362474086209	-0.0731507458572549	2.90030575372639	-0.0252217359370711	0.979878099699186	0.997580121386579
C10orf93	16.672716200634	-0.659277811505636	0.135793572586321	-4.85500012223737	1.20386669239012e-06	5.86437436507959e-06
C10orf95	3.14991033144475	0.653992266933576	0.156070553198291	4.19036297066663	2.7850856970626e-05	0.000103078845871155
C10orf96	0	NA	NA	NA	NA	NA
C10orf99	0.0549392912618185	-0.129963513261436	2.5566093017204	-0.0508343270025579	0.959457537234998	0.997580121386579
C11orf1	230.066722440143	0.0523457328338764	0.0674961635988018	0.775536416336493	0.438022755598441	0.56005947141711
C11orf10	908.460226930451	-0.0625967221871022	0.061315491090785	-1.02089571613184	0.307303848971326	0.417260137693405
C11orf16	0.100486758363885	-0.213842494040446	0.970421703189248	-0.220360378727786	0.825590500172997	0.920155478262236
C11orf17	410.102453392829	-0.00625829331840042	0.0539181277107955	-0.116070301104825	0.907596825978626	0.980166351101204
C11orf2	3006.81432727628	0.548083621728947	0.0734422544391012	7.46278318816346	8.47136826474255e-14	1.56796740246754e-12
C11orf20	20.8835261430789	1.22627677397458	0.199980392154814	6.13198504494014	8.67892641112534e-10	7.72737669039895e-09
C11orf21	6.83561767889319	-1.78706800957257	0.21549088353666	-8.29300980274904	1.10418237216854e-16	3.63467993327979e-15
C11orf24	547.696143308653	-0.344028250784646	0.069316785923698	-4.96313044813333	6.93659587755453e-07	3.54375501057766e-06
C11orf30	394.1574869266	0.190621707244287	0.0704198948290654	2.70692973494202	0.00679086287654434	0.0147881472026647
C11orf31	815.7520035407	-0.00712631124031192	0.073342084702772	-0.097165376048311	0.922595063814305	0.990327575796706
C11orf34	0.0949867181841843	-0.0091882690345995	0.970679951806814	-0.00946580695057784	0.992447491564778	0.997580121386579
C11orf35	6.23978092868116	-1.09588738516004	0.197805838814969	-5.54021757762749	3.02096072026634e-08	2.0013094642417e-07
C11orf36	0	NA	NA	NA	NA	NA
C11orf40	0	NA	NA	NA	NA	NA
C11orf41	1058.21492150714	0.560998199910224	0.127059570776295	4.41523764390748	1.00899084033988e-05	4.05970922341543e-05
C11orf42	1.49256345416439	1.07406250893455	0.235502271401794	4.56073099652644	5.09758506380594e-06	2.17257670880336e-05
C11orf45	44.9546376002903	-0.656129024364995	0.125139287033695	-5.24318972816526	1.57824102245227e-07	9.14113448071169e-07
C11orf46	594.805452950887	0.133398055331501	0.0514782780163153	2.59134649549121	0.00956011813203369	0.0200545369059667
C11orf48	637.254045751382	0.0943653202247084	0.0782972025517614	1.20521956275928	0.228118552216586	0.325097293265668
C11orf49	1213.19799070407	0.0888247749076953	0.0651249431582889	1.36391328114948	0.172594860329388	0.256459013359854
C11orf51	395.533962974927	0.0246462787930749	0.076072360485316	0.323984672433456	0.745949638535	0.855460927040138
C11orf52	19.5090798202061	-0.128874126458837	0.200789061029341	-0.64183838401438	0.520978124345815	0.645099342026679
C11orf53	0.149744510239707	-0.590727659411554	1.27513448803138	-0.463266945531017	0.64317303570965	0.762914154097808
C11orf54	527.380678639973	0.0819452443381404	0.0494987820713588	1.65550021453065	0.0978230729416952	0.156964350308716
C11orf57	1036.21868540603	0.0871974906256229	0.040511782479176	2.15239827253823	0.0313659996494327	0.0577974220636705
C11orf58	2753.24944792795	0.0902317497481578	0.0432740357255794	2.08512444553031	0.037058005822807	0.0669751978381407
C11orf59	2180.32036014737	0.0535808365759683	0.0539922009580543	0.992381040691312	0.321011683982337	0.43207995309501
C11orf61	237.180316885726	0.130710739456352	0.0770368814342823	1.69672937199382	0.0897478369569867	0.14553501475095
C11orf63	48.5709588108899	-2.6156182635818	0.254408890936451	-10.2811590190657	8.56908543519064e-25	1.40345777421736e-22
C11orf64	0	NA	NA	NA	NA	NA
C11orf65	6.37750788226982	0.254082125226977	0.117595246731905	2.16064962052621	0.0307224153010152	0.0567779133526254
C11orf66	66.0893739796016	-0.507683851309591	0.15959250308034	-3.18112593956884	0.00146703839378761	0.00370244642421853
C11orf67	248.016291174261	-0.108257496791888	0.0887593625516431	-1.21967411301428	0.222588438752154	0.318333480428492
C11orf68	1240.60117201572	0.150529513590367	0.0546933380924532	2.75224586467758	0.00591880655789078	0.0130701948576129
C11orf70	55.3500637218125	-1.43322215484118	0.223008370135722	-6.42676395495345	1.3034898787697e-10	1.37324420201197e-09
C11orf71	387.516719920862	-0.120144544378156	0.0711751276139916	-1.68801305183102	0.0914087235269434	0.147896066872001
C11orf73	612.239191282261	0.120949605625397	0.0564520125221623	2.14252070425149	0.0321516044264487	0.0591053358113078
C11orf74	215.224963546681	0.0708743838661203	0.0657109522247996	1.07857794578378	0.280775917185297	0.387283979189062
C11orf75	131.667327259094	-0.297143144560586	0.106461248479603	-2.79109205278122	0.00525305301275164	0.0117653416707113
C11orf80	85.1925979297812	-0.0176505677187702	0.0990407072945168	-0.178215283401428	0.85855390743846	0.945029581251702
C11orf82	72.1369778265952	-0.836048473626751	0.16894076720979	-4.9487668810486	7.46851326146888e-07	3.78831389663332e-06
C11orf83	356.010464758759	0.0663929183258941	0.0991181867682545	0.669835884721394	0.50296241521075	0.627214631291671
C11orf84	397.73239186643	0.160830972555769	0.0614524725615195	2.6171603167759	0.00886646875648104	0.0187589531115735
C11orf85	0.0151315130820234	0.0422634085171188	2.90030575372639	0.0145720527785106	0.988373595537882	0.997580121386579
C11orf86	1.37467830796367	-2.39031198415795	0.46518556506564	-5.13840532394996	2.77079731674173e-07	1.52939223175577e-06
C11orf87	140.705929553758	0.82103801917809	0.298014277643943	2.75502914044621	0.00586869083087573	0.0129668727234744
C11orf88	5.66859311547654	-4.89850016062191	0.558959017603907	-8.76361236932957	1.89091239054373e-18	8.90190398350177e-17
C11orf9	1866.58704824507	-0.512163442690136	0.213979488523872	-2.39351652919293	0.016687729392707	0.0329460945972304
C11orf90	1.35171098340067	0.793825785488244	0.337459527437615	2.352358493227	0.0186547862184306	0.0364127975360253
C11orf92	101.59989728901	-0.166228178712218	0.234768755788764	-0.708050686530807	0.478913781682338	0.602117765771434
C11orf93	98.1045186460788	-0.371405047333205	0.178280095547385	-2.08326704219479	0.0372268891177326	0.0672430091663214
C11orf94	0.0197600295927537	0.0134098699235255	2.90030575372639	0.0046236055996152	0.996310909620892	0.997580121386579
C11orf95	810.663563121489	0.390876812231896	0.0776273493380907	5.03529768264415	4.77106806540721e-07	2.51455155745772e-06
C12orf10	752.545088588369	0.115769330935847	0.0580458516651418	1.99444624576626	0.0461033088861525	0.0813244176116493
C12orf11	462.941411969803	-0.211287273429007	0.0652735165775994	-3.23695251163344	0.00120813514492046	0.00311709742844847
C12orf12	0	NA	NA	NA	NA	NA
C12orf23	1138.03604761658	0.0884803314133528	0.0555173362387014	1.59374237684828	0.110993748562377	0.175104121912716
C12orf24	306.198167224738	0.379399180329503	0.0653465232158722	5.80595816974314	6.39989397550136e-09	4.84169329236332e-08
C12orf26	53.0486213912567	-0.19947148615385	0.0692235958633216	-2.8815533730391	0.00395720208249146	0.00909717723375307
C12orf27	0.0540535945139318	-0.159709628411589	2.5608062850169	-0.0623669308162973	0.950270629060626	0.997580121386579
C12orf29	509.487371305131	0.180449460027532	0.0561043709884211	3.21631731803523	0.00129847172737402	0.00332464713170252
C12orf32	610.697422125868	-0.397618768998525	0.0839472454906144	-4.73653145704442	2.17407008634758e-06	1.00171692631003e-05
C12orf34	1117.00110971232	0.710677850392179	0.128052864567033	5.54987858174896	2.8586806678699e-08	1.90415879073084e-07
C12orf35	497.925090007661	-0.382219626646752	0.0794691189099114	-4.80966231776204	1.51185484117509e-06	7.22738554194323e-06
C12orf36	0.00495132054472983	-0.0172286700452834	2.90030575372639	-0.00594029440625272	0.995260358681341	0.997580121386579
C12orf39	56.1308168778872	-0.478494612392426	0.269191220855241	-1.77752681113527	0.0754816035936944	0.125203102471583
C12orf4	465.124164389389	-0.29979701092926	0.085805904971813	-3.49389719772483	0.000476024283331068	0.00134513837517549
C12orf40	0.20811705430949	-0.292372501291809	1.005130799955	-0.290880053924223	0.771143056697979	0.876002691323869
C12orf41	537.834544985337	0.0461578679649546	0.0514774010927327	0.896662748801259	0.369898903811218	0.486328226880777
C12orf42	0.807367941657096	-0.356784967649512	0.324933439257402	-1.09802477844355	0.272193669587469	0.377503353039192
C12orf43	323.563044300461	0.0820590181374631	0.0441824295996997	1.8572771773968	0.063271729698734	0.107201431142089
C12orf44	665.06975610792	0.0677446655461607	0.0657599427955147	1.03018133329005	0.30292489068794	0.412579043990773
C12orf45	79.9567997614177	-0.149469013000032	0.0787577796634572	-1.8978317270844	0.0577182523267843	0.0990254170641747
C12orf47	371.167147357656	0.215293050857245	0.0593025138482386	3.63042031250484	0.000282960057645939	0.000842353982514029
C12orf48	40.193991826209	-0.885137254340966	0.146365153936931	-6.04745891035222	1.47148178574207e-09	1.25785877211022e-08
C12orf49	612.215769995881	-0.187414360259233	0.0876513516099413	-2.13817992326289	0.0325021431875091	0.0596878140699663
C12orf5	423.433898515361	-0.737867156776876	0.0820642173216812	-8.99133850121949	2.44237571008572e-19	1.36005435970202e-17
C12orf50	0.125674463185898	-0.123711061457134	0.811407957439104	-0.152464688475056	0.878820439313249	0.960155298066889
C12orf51	2131.19098164964	0.647455453073186	0.0661723103591594	9.784386393025	1.31389807952845e-22	1.43060746201171e-20
C12orf52	382.374716330414	-0.128679327340422	0.0562018491382777	-2.28959241223225	0.0220449552645495	0.042203788886321
C12orf53	1793.58059437132	0.651385603306675	0.115156521874132	5.65652377047869	1.54469593907035e-08	1.08023408153861e-07
C12orf54	0.864444758895723	0.227695921681579	0.339292981988562	0.671089394030718	0.502163583035549	0.626378766935223
C12orf56	0.391226623621499	-0.87077063505574	0.727081292522891	-1.19762486534932	0.231063091425697	0.328764757766597
C12orf57	1667.37043434911	0.0439319585375124	0.101242491619299	0.433928065527163	0.664340678617079	0.781789628441425
C12orf59	64.7720268267913	-0.662332411377399	0.138708141588757	-4.77500746380906	1.79700589291715e-06	8.44961275101455e-06
C12orf60	22.094310022807	-0.474062333975019	0.0788526053306749	-6.01200596970766	1.83241572953047e-09	1.5347564490137e-08
C12orf61	8.38907335319914	-0.355173101799756	0.127922549761665	-2.77646984414777	0.00549527324947362	0.0122249601223879
C12orf62	466.168891344604	-0.104237240571488	0.072422140132432	-1.43930074947908	0.150065330595232	0.227697414815187
C12orf63	18.9003686371887	-2.36069443630664	0.284586698968575	-8.29516785170385	1.0843198806459e-16	3.58193126674384e-15
C12orf65	413.401647735109	0.0878935452237331	0.0520110402252855	1.68990169862058	0.0910467625953307	0.147408323889599
C12orf66	89.809619788557	-0.201071033598331	0.0799942275524882	-2.51356928806393	0.0119516298182642	0.0244271460945858
C12orf68	368.9362483987	0.0267390477344713	0.149843408753089	0.178446606073489	0.858372250261656	0.945029581251702
C12orf69	0.943507305178558	-0.34278447033911	0.266307390590809	-1.28717595699704	0.198032965410933	0.28803451461635
C12orf70	0.592752725403941	-1.33925544777675	0.41029209254058	-3.26415125254769	0.00109792536122984	0.00286153587728931
C12orf71	0.643116790701123	0.515400831312742	0.331501809969324	1.55474515014092	0.120006776925721	0.187339373831181
C12orf72	58.9179562032226	-0.419168821503681	0.0623329752737719	-6.72467212839841	1.7598826727028e-11	2.15317723107204e-10
C12orf73	144.688816698235	0.16148776078086	0.0615930912571956	2.62184861134071	0.00874542690567008	0.0185269967816858
C12orf74	0	NA	NA	NA	NA	NA
C12orf75	168.083426852943	-0.183022817562007	0.11056360659272	-1.65536222272672	0.0978510441772503	0.156964889120459
C12orf76	717.415553614697	0.189826292708853	0.0592243038714712	3.20520935325494	0.00134964275904634	0.00343895115359042
C12orf77	0	NA	NA	NA	NA	NA
C13orf1	347.803471090627	0.150347280063571	0.0639676974313966	2.35036254392014	0.0187551334326437	0.0365757004805108
C13orf15	2736.40745496915	0.527268765136501	0.141068197568985	3.73768697851729	0.000185720965562332	0.000574829540862291
C13orf16	8.27013030619212	0.629383998942173	0.191422578612015	3.28792979128047	0.00100927005504947	0.00264508167826705
C13orf18	218.864771344628	-0.991879524197213	0.169738327566159	-5.84358016494896	5.10906943994311e-09	3.94047342241754e-08
C13orf23	776.076430734701	0.137789932204298	0.0601395652453231	2.29116940972588	0.0219536174641268	0.0420516957617524
C13orf26	23.2191922853249	-2.56131614901262	0.331963774873694	-7.71564954636135	1.20367633078609e-14	2.63295754063085e-13
C13orf27	200.354185715517	0.418792811745747	0.0981944813311735	4.26493226572799	1.99962855056752e-05	7.59406867703836e-05
C13orf28	0	NA	NA	NA	NA	NA
C13orf29	30.4337198225033	-1.3110415176183	0.176481920377865	-7.42875822526885	1.0962190597193e-13	1.98562355705661e-12
C13orf30	4.10819029790179	-3.84335824209537	0.622348243679522	-6.17557497932702	6.59231110846472e-10	5.99552699505261e-09
C13orf31	155.205172415999	-0.815652643222822	0.158330331187601	-5.15158805710057	2.58289896550718e-07	1.43339125392184e-06
C13orf33	13.1145872120751	-2.23899349648603	0.299389266673819	-7.47853629277026	7.51549474124943e-14	1.42348875128233e-12
C13orf34	80.6788140476129	-0.563210393891396	0.0863814308720091	-6.52004010822536	7.02885939548559e-11	7.75282793537149e-10
C13orf35	0.146719669958179	0.229674708136747	0.751300971269181	0.305702663672529	0.759831045028704	0.866891475010797
C13orf36	49.6384339532688	1.12071229868685	0.321806309868989	3.48256781895639	0.000496629409304195	0.00139793575784789
C13orf37	279.111208293028	0.0347046696763855	0.0684632575078471	0.506909413014824	0.612218380688189	0.733563029608558
C13orf38	15.3752651369673	-0.977363578734708	0.148212823957344	-6.5943253265048	4.2719403623513e-11	4.89189880506621e-10
C13orf39	1.38497914332167	-0.188353380162551	0.550183159970587	-0.342346683552837	0.732090007242975	0.843387766944413
C14orf1	820.273621180805	-0.0616787834756497	0.0625908715838079	-0.985427777484502	0.324413990922275	0.435816699963823
C14orf101	294.538631183745	0.0236684845622213	0.0716991992170946	0.330108074018465	0.741318302700446	0.851452278839748
C14orf102	272.859944706785	-0.0327771425385494	0.0581353553924812	-0.563807382224906	0.572885227207084	0.696148954315485
C14orf104	271.286973311614	0.132445494081473	0.0590761332822704	2.2419458878366	0.0249648697982855	0.0471274957579538
C14orf105	1.50027555549789	-0.248150686754841	0.493116853870114	-0.503228970592442	0.614803298598015	0.735901221560172
C14orf106	228.549531834814	-0.618383141724703	0.110448436681807	-5.59884014932881	2.15790655878598e-08	1.46746681195878e-07
C14orf109	255.368863158032	-0.0186894377861043	0.0522893437989122	-0.357423452433785	0.720774822234636	0.833688019540104
C14orf115	0.125516038041774	-0.0651118358550662	1.27646890740168	-0.0510093394970387	0.959318078395838	0.997580121386579
C14orf118	224.907118823807	0.243376822312197	0.0811827763613798	2.99788739952451	0.00271858096404062	0.00648136305677696
C14orf119	593.160272924562	-0.249094980963883	0.0460196723416754	-5.41279344873349	6.20490507888603e-08	3.90864899765639e-07
C14orf126	380.449790499166	0.00467480400917178	0.0544347854339003	0.085878982931757	0.931562618967205	0.996193048987226
C14orf128	148.666829191074	0.0908945740140291	0.0957640332208458	0.949151481584041	0.342543573960621	0.456272160777235
C14orf129	255.378736167551	-0.114275797776325	0.0623958894891061	-1.83146355812873	0.0670313821871907	0.112818308000484
C14orf132	4840.32983743334	0.47857720341969	0.115902171693918	4.12914785310104	3.64110211261498e-05	0.00013156299624558
C14orf135	1107.49027789794	0.0259818597587783	0.0565308379337315	0.45960507058529	0.64579971890894	0.765424259397668
C14orf138	92.4040818797402	0.250006633974241	0.0813681680035182	3.07253610482457	0.00212248155624152	0.00518255644339102
C14orf139	160.883809540049	-0.258609479944679	0.109964557832398	-2.35175301062763	0.0186851773673318	0.0364538645534832
C14orf142	162.441469452717	-0.497583723806626	0.0623233017600023	-7.98391147058843	1.41767714825099e-15	3.6118336757401e-14
C14orf143	46.1375140267318	-0.308585541226382	0.0714689599248041	-4.31775614967755	1.57623432727899e-05	6.11237704708863e-05
C14orf145	62.3869737320003	-0.14821629108873	0.0845963132439902	-1.75204196737569	0.079766591834994	0.131415965753511
C14orf147	1170.0579698069	-0.240013601890833	0.0750814140312919	-3.19671126320027	0.00139003992931656	0.00353080649320732
C14orf148	11.4166744973823	-0.156955108404258	0.117022162360024	-1.34124259233374	0.179841701842961	0.26541835293952
C14orf149	184.229143545515	-0.125963493696438	0.0914690679508395	-1.37711574544673	0.168476465380499	0.251193873184358
C14orf153	398.861134087785	-0.19920649519902	0.0616688791578278	-3.23025970180511	0.00123677820374245	0.00318131281390265
C14orf156	463.391159226184	0.0867631641719297	0.0738640380103603	1.17463337381799	0.240141425273939	0.339962925750973
C14orf159	1291.70670602619	0.0507667575579054	0.0884202928252262	0.574152787055934	0.565864415025888	0.689106430462727
C14orf162	13.3759871433431	0.64940594489643	0.257335322905724	2.52357872041664	0.0116167048244105	0.0238275707248748
C14orf165	0	NA	NA	NA	NA	NA
C14orf166	1471.43339569954	-0.150390861109887	0.0543807513783784	-2.76551642443253	0.005683274299254	0.0126072178570977
C14orf166B	0.476041167188464	-1.21005637730324	0.48218714993994	-2.50951601977357	0.012089673179754	0.0246678947103649
C14orf167	493.735203787422	0.0315241544274376	0.104566480430044	0.301474758429186	0.763052495047279	0.869768747733699
C14orf169	99.6510380048885	-0.654070665409	0.103852736904263	-6.29805901034612	3.01395780615564e-10	2.9429878578143e-09
C14orf174	31.027301812837	-0.9623764934408	0.145838114669169	-6.59893674314108	4.14116946170144e-11	4.76173408900065e-10
C14orf176	19.0308498562381	0.0813586707416963	0.105645369347388	0.770111091894325	0.441233996957502	0.563275118523457
C14orf177	0	NA	NA	NA	NA	NA
C14orf178	2.65565839287992	0.393992606696679	0.162738277703848	2.42101988699713	0.0154770305482643	0.0308054866611183
C14orf179	291.628004643691	-0.0132937239887781	0.0757160394377544	-0.175573419945014	0.860629085748791	0.946434626262142
C14orf180	0.88264457108402	-0.512079388598205	0.436209818097213	-1.17392907576437	0.240423435151157	0.340247717505546
C14orf181	21.5301204667823	-0.527897863522945	0.163004493969686	-3.23854791157548	0.00120139840465463	0.00310176909613443
C14orf182	0.344162887468608	-0.806947588598119	0.568512434799317	-1.41940182695031	0.155781900102741	0.235017356838952
C14orf183	0.0100389460482474	0.0711169471107125	2.90030575372639	0.0245204999574061	0.980437432028827	0.997580121386579
C14orf184	0.10601578272208	0.108904376557395	0.970280762382487	0.112240065741368	0.910633061992661	0.982153261986321
C14orf19	3.27765911268469	0.185759657926608	0.174926571331389	1.06192933705135	0.2882677656029	0.395936487075441
C14orf2	846.001678319412	0.0779417012210986	0.0699483893244866	1.11427442395466	0.265161475710465	0.369248153872318
C14orf21	314.839889256431	0.208764555371572	0.0853071927872648	2.44720929795661	0.0143967209905832	0.028849690736836
C14orf23	31.1003520959161	-0.303420198282077	0.226080534381542	-1.34208899988715	0.179567140117086	0.26507335915186
C14orf28	76.6928532692106	0.135275060284289	0.0621574808029586	2.17632790996011	0.0295307500252214	0.0548408116237794
C14orf33	45.1972189718937	0.0812580674200961	0.0739177086114312	1.09930446907184	0.271635283679446	0.376863018145815
C14orf34	0.12077929045595	-0.0948574539877012	0.973744964715665	-0.0974150906294029	0.922396761136339	0.990278333951044
C14orf37	329.01186912434	0.077721929539815	0.113194776999767	0.686621163978042	0.492321488149298	0.615915386355339
C14orf39	1.62290934453849	-0.142440249202552	0.520379904145134	-0.273723577847512	0.784297057014662	0.887119124903706
C14orf4	1235.83725935196	-0.0170192646477778	0.0736974475583122	-0.230934248222254	0.817365883532285	0.913458898760264
C14orf43	937.715828377644	0.17000519671736	0.0661490048720055	2.57003407755431	0.0101688511441254	0.0211651974368865
C14orf45	117.733878188961	-0.547405992207259	0.0929389088978631	-5.88995501129501	3.86300768357745e-09	3.07061096733402e-08
C14orf48	0.0158136612843101	0.0422634085171196	2.90030575372639	0.0145720527785108	0.988373595537882	0.997580121386579
C14orf49	81.1874739756177	0.0532205340255756	0.132731532206024	0.400963758505909	0.688446806735457	0.804570861862089
C14orf50	13.5923002456461	-2.20972958996452	0.245497301399864	-9.00103413505689	2.23601410294719e-19	1.25590532756314e-17
C14orf53	0.0515622471202816	-0.0425087865164869	2.29063553796735	-0.0185576386168391	0.985193996497475	0.997580121386579
C14orf64	59.7172022294152	0.00315686854824951	0.108675182787738	0.0290486610398938	0.976825781053189	0.997580121386579
C14orf68	0.924062531194433	0.611758666063276	0.324251351283758	1.88668039050951	0.0592033267464565	0.101199161400494
C14orf70	0.250257073578275	-0.318549565590333	1.37925529182569	-0.230957653364285	0.817347700363496	0.913458898760264
C14orf72	0.212572353717477	-0.907227589418849	0.85390988183864	-1.06243950177202	0.288036208980319	0.395674717850456
C14orf73	0.270666573253619	0.44503758870168	0.841196039405956	0.529053357188843	0.596768436381686	0.719474008726899
C14orf79	255.97045094638	-0.218680931250899	0.0770713751821865	-2.83738198175348	0.00454851588754311	0.0103406712525622
C14orf80	182.511443421404	0.0844945458520211	0.112681410600525	0.749853462090293	0.453342965703107	0.575350289871301
C14orf86	19.797854778739	-1.25065560619506	0.230085893994237	-5.43560313274305	5.46113862794905e-08	3.47267836406939e-07
C14orf93	248.780789673375	0.16129488755639	0.0614917655131662	2.62303230701441	0.00871510080470905	0.0184707985607129
C15orf17	1767.25257759398	0.330932450438623	0.0452425223765332	7.31463307205599	2.58085635830636e-13	4.36260975051093e-12
C15orf2	0.664241480949636	-1.16817191626138	0.611695813390925	-1.90972684574321	0.056168392561356	0.0966727279248348
C15orf21	30.0438410530345	0.110731414462222	0.122441830709179	0.904359350238959	0.365804885478387	0.481823154556583
C15orf23	242.699022076566	-0.27972252419939	0.0976117778293414	-2.86566365678167	0.00416136115364171	0.00952942414339994
C15orf24	1278.97622010653	-0.0583932318676144	0.0502058643336754	-1.16307592036509	0.24479870087399	0.345258461540926
C15orf26	10.4383903155155	-4.87131874448402	0.448054600814444	-10.8721542767985	1.56462142273991e-27	4.55141366107476e-25
C15orf27	24.1067990782371	0.428007451804541	0.183558724261736	2.33171947302404	0.0197154537103002	0.0382221112901954
C15orf28	4.97364501772762	0.817050072731551	0.154091450236171	5.30237123136477	1.14308092965492e-07	6.80887754247384e-07
C15orf29	440.691111262769	0.2937106747852	0.0517854968040303	5.67167822868779	1.41405384348885e-08	9.98909366060086e-08
C15orf32	0.0258356676770315	0.0431559092047273	2.90030575372639	0.0148797791919971	0.988128092005062	0.997580121386579
C15orf33	35.4090910337859	-0.236889410763322	0.0868225178148488	-2.72843286195057	0.00636360425716347	0.0139716849129341
C15orf34	7.06841474939694	-0.303336921524194	0.128958346655086	-2.35220851842574	0.0186623099113273	0.0364201882619173
C15orf37	47.2265564440954	0.0983955509392615	0.0947757031011797	1.0381938378681	0.299179820921912	0.408563250404153
C15orf38	375.875064734548	0.0207188794648908	0.0692281102406286	0.29928419818011	0.764723210388198	0.871040144629364
C15orf39	516.143491734874	0.483123233761124	0.0832123309481223	5.80590915140114	6.40176686219613e-09	4.84169329236332e-08
C15orf40	231.614631588078	-0.082724820462051	0.0401348250588703	-2.06117306704861	0.0392865320221453	0.0705319186727719
C15orf41	124.53485859443	-0.204069023086424	0.0592679119844464	-3.44316201218591	0.000574954766321658	0.00159582289883354
C15orf42	113.050530554247	-0.0435442782499574	0.149197135101872	-0.291857335063607	0.770395705573139	0.875459874154305
C15orf43	0.0387674021187685	-0.219203440200438	2.90030575372639	-0.0755794246585207	0.93975370637914	0.997580121386579
C15orf44	775.487773831807	-0.0979148937395049	0.0391062666247718	-2.50381594026879	0.0122861931457236	0.0250243394722701
C15orf48	3.14571783128458	-0.992975134543041	0.289087298409443	-3.43486254846334	0.000592854452277453	0.00164083119495705
C15orf5	0.102033999691665	-0.213842662630935	1.07408752106055	-0.199092400235492	0.842190465965451	0.93249797920285
C15orf50	0.490906743761376	1.91255513194805	0.392993862582947	4.86662849994095	1.13518125048351e-06	5.56315880611607e-06
C15orf51	9.59635497928049	-1.09078964134337	0.263252616111192	-4.14350921733154	3.42031317089289e-05	0.000124253315378756
C15orf52	845.075257531394	-0.300207554763832	0.102557153004386	-2.92722200226243	0.00342004658892239	0.00797710723050471
C15orf53	0.0100185138657514	-0.0460822086388766	2.90030575372639	-0.015888741585148	0.987323151783713	0.997580121386579
C15orf54	0.394235472546977	-1.6873924415305	0.735046932777321	-2.29562544415335	0.0216973066565187	0.041597531648195
C15orf55	0.0349521685484778	-0.0145479905620296	2.36997624479317	-0.00613845416973755	0.995102252949147	0.997580121386579
C15orf56	3.66262154569523	-1.43137898454897	0.191290115877005	-7.48276500323366	7.27749467985623e-14	1.38109417050047e-12
C15orf57	297.727706948294	-0.0496724019900308	0.0496751685498881	-0.999944306986003	0.317337460771332	0.428169408821964
C15orf58	39.0075810975882	-0.0359003534278781	0.0576397543411978	-0.622840153262388	0.533389569001081	0.657377178438793
C15orf59	684.665749236951	0.526040479511112	0.120107808949313	4.37973587323624	1.18823243170649e-05	4.72432682455315e-05
C15orf60	0	NA	NA	NA	NA	NA
C15orf61	93.888600135746	0.150707616976767	0.0618151430310563	2.438037179677	0.014767255080953	0.0295254207558243
C15orf62	28.0981942941192	0.560779415283511	0.106636088277385	5.2588145752758	1.44986993352464e-07	8.45034838648184e-07
C15orf63	944.687591123266	0.143760467481794	0.081346741603982	1.76725538905613	0.0771854672960378	0.12774666759509
C16orf11	0.50794227896314	1.60605017777788	0.851241144331432	1.88671587184532	0.0591985517151285	0.101199161400494
C16orf13	600.272853971462	0.0131070245926444	0.0867509488419271	0.151087968115799	0.879906323596558	0.96085691656751
C16orf3	2.25867578034253	-0.126967214608373	0.207383015274078	-0.612235358043055	0.540382051103951	0.664105314081342
C16orf42	1278.50630210773	0.0807588221803881	0.0747700579859434	1.08009575431345	0.280099542316509	0.386515157161482
C16orf45	2454.22370890886	0.435644473833738	0.0653657731349884	6.66471844422429	2.65173220552764e-11	3.14751892117745e-10
C16orf46	84.8398221945326	-0.144309708347725	0.0768164213419204	-1.87863097273672	0.0602948989779001	0.102848554269147
C16orf48	481.302808830644	-0.173108835308736	0.0997955277422298	-1.7346352008466	0.0828054404354072	0.135749152233583
C16orf5	3247.26997035732	0.172344555839828	0.0804117455640638	2.14327589372527	0.0320909513202502	0.0590049661539317
C16orf52	396.708740803199	0.249158817135149	0.0521844089135476	4.7745834881051	1.80079565909469e-06	8.46539010992656e-06
C16orf53	1038.38682504517	0.0240586125252119	0.0862757891748734	0.278857055441674	0.78035452647249	0.883582741006729
C16orf54	26.4300319982151	-1.15980523678225	0.138472809077993	-8.37568938266428	5.4901539331138e-17	1.91418783821803e-15
C16orf55	198.092130506746	-0.530991897600287	0.0788418334151229	-6.73490042785377	1.64042233833542e-11	2.02097543452322e-10
C16orf57	880.502798084033	-0.174993113089783	0.0515906088275903	-3.39195673527694	0.000693953969711509	0.00189321988657297
C16orf58	1762.56319491797	0.0284668134516712	0.041097659520791	0.692662642680907	0.488521288241075	0.612182852685562
C16orf59	73.4773961597164	-0.120043793337532	0.151371530113603	-0.793040760355927	0.427754075265372	0.54953048097832
C16orf61	406.115303574153	-0.150012258717904	0.058563604136849	-2.56152709398419	0.0104213112342204	0.0216375152823006
C16orf62	1549.87964413466	0.00101246648203767	0.0338474799659559	0.0299126104234648	0.97613674868694	0.997580121386579
C16orf63	579.889507767525	-0.234291023880717	0.0346649324280831	-6.75873303277841	1.39203617732628e-11	1.74699195724979e-10
C16orf68	182.610946708879	0.176618814679048	0.0597183257898426	2.95753124929516	0.00310113313891255	0.00731201123607616
C16orf7	800.204051863854	0.308901844715603	0.0650875717237625	4.74594206750576	2.07538110827079e-06	9.60788071263604e-06
C16orf70	469.585458188992	-0.0172828852828768	0.0464747316914623	-0.371877031966853	0.709984406552877	0.824459691129476
C16orf71	35.9333661916952	-1.31996635064654	0.148749071398731	-8.87377876200849	7.07049527839339e-19	3.55164827257441e-17
C16orf72	870.122302765325	-0.0468992717531624	0.0363157863313652	-1.29142933393284	0.196554844344724	0.286183618428109
C16orf73	1.51571055990685	0.745798428340838	0.334546672240081	2.22928066612371	0.0257952362190333	0.0485138621932798
C16orf74	25.6510222321853	-0.686591134061063	0.17934954877812	-3.82822894586967	0.000129068669170291	0.000413673468529677
C16orf75	76.0791363479902	-0.862197943795125	0.182375888708006	-4.72758734667799	2.27203336237938e-06	1.04241831998056e-05
C16orf78	0	NA	NA	NA	NA	NA
C16orf79	82.3585249285518	0.403193020046	0.145453946136314	2.77196343417278	0.0055719295219012	0.0123841836448688
C16orf80	826.861952130607	-0.0181341414435305	0.0517454251092144	-0.350449173144417	0.726001628383148	0.838306282196076
C16orf81	1.90237460034395	0.573836197679129	0.31452943511297	1.82442764847437	0.0680874452465775	0.114408510031537
C16orf82	0.232233084677136	-0.75849617529936	1.31032846704431	-0.57885957176088	0.562683931092064	0.685805128946553
C16orf86	117.220602940619	0.125167835936198	0.0881147645425432	1.42050922550857	0.155459484710065	0.234621756001175
C16orf87	155.637781644461	0.218290267406423	0.076837855576728	2.84092086860031	0.00449834728263054	0.0102409518208701
C16orf88	364.543034341831	-0.0229952447320027	0.0735170235411173	-0.312788026832204	0.754441712494132	0.86271233140757
C16orf89	250.15058779848	-1.18454605154445	0.191351398109007	-6.19042276800953	6.0003061936368e-10	5.49558118956678e-09
C16orf90	0.0101888479899782	0.0711169471107125	2.90030575372639	0.0245204999574061	0.980437432028827	0.997580121386579
C16orf91	204.687209380935	0.0212261073281428	0.0548682106129303	0.386856197623851	0.698862670359892	0.814222968971061
C16orf92	1.81019932570994	0.894714693126242	0.259752579089581	3.44448819820065	0.000572141612503682	0.0015893728659773
C16orf93	88.8921031377731	-0.522589285405408	0.114620648953063	-4.55929442189256	5.1325772402644e-06	2.18414695224352e-05
C17orf100	176.713386142238	0.335966128434135	0.0668845752395908	5.0230733652812	5.08511084776908e-07	2.66421533395213e-06
C17orf101	271.324868454981	-0.269063051299835	0.0675252621045376	-3.98462801793041	6.7585913794614e-05	0.000229886467688835
C17orf102	13.5445348848583	0.192628470805427	0.19446340398396	0.990564120852864	0.321898464630761	0.433004422365486
C17orf103	378.262631463347	-0.0574565797302387	0.0500226959059777	-1.14861021961379	0.250716741136065	0.352228738177893
C17orf104	28.405682059469	0.0944902894497319	0.0849989459225557	1.11166424976404	0.266282536422601	0.370597446078013
C17orf105	0.0151939055243267	-0.0749357472324696	2.90030575372639	-0.0258371887640433	0.979387199397438	0.997580121386579
C17orf106	190.905922820686	-0.365437854991532	0.0868219394415922	-4.20904966350554	2.56447022295204e-05	9.55121816268589e-05
C17orf107	25.1106401561967	0.478306185787302	0.165190604861697	2.89548056433207	0.00378578472444132	0.00875018380371724
C17orf108	466.863617387205	0.0409517027895985	0.0941100170228491	0.435147119138824	0.663455643569419	0.780983903676268
C17orf28	636.958262948624	0.228301989660394	0.109173213582151	2.0911905234758	0.0365109884854508	0.0661214612136626
C17orf37	785.337427977451	-0.141669586698522	0.0563408430903218	-2.51450952679935	0.0119198082092057	0.024382563181929
C17orf39	375.660389954551	0.0867427652603434	0.0336486448233892	2.57789773453368	0.00994034115164569	0.0207694306438223
C17orf42	122.998269491768	-0.268458354844483	0.0494684764022965	-5.42685714961742	5.73549950755338e-08	3.63409900527358e-07
C17orf44	29.5818588901782	-0.493438916515397	0.0850510886836964	-5.80167666460436	6.56550730954634e-09	4.95016392506995e-08
C17orf46	0.40974562508429	-0.587922697745844	0.378215854667866	-1.55446338510091	0.120073923974329	0.187429182945673
C17orf47	1.67739571329821	0.211407901349301	0.224770059845737	0.940551875522892	0.346934553645315	0.461175450180547
C17orf48	112.435659831534	-0.0152715711695892	0.0503999454584221	-0.303007692383072	0.76188399934704	0.868775985681828
C17orf49	1030.94479077247	-0.0427458236571659	0.0726033325206654	-0.588758424346417	0.556023339335275	0.679386551541879
C17orf50	1.69299986502649	0.368213758487093	0.229119493971309	1.60708175504788	0.108036435046402	0.171189440573527
C17orf51	740.927488111964	0.335676779764845	0.081724494043568	4.10741949146718	4.00104171392627e-05	0.00014324082109556
C17orf53	40.6250197838168	-0.58440490559384	0.140867965523083	-4.14860045308225	3.34514056880896e-05	0.000121840384388127
C17orf54	0.0413724392002586	0.132397918301575	2.33373404710862	0.0567322221080031	0.954758505811726	0.997580121386579
C17orf55	3.15946360303878	-0.0789786094242111	0.247385155912205	-0.319253631581031	0.749534190901675	0.858712754565815
C17orf56	348.628354852115	0.100211792914462	0.0778568874130258	1.28712816867241	0.198049618734098	0.288037241185551
C17orf57	13.7857745835169	-0.256298674707229	0.14365453455648	-1.7841321577389	0.0744021929618133	0.123686347733345
C17orf58	208.206799854593	-0.143019635495213	0.0567189971843038	-2.52154732268067	0.0116839958477966	0.0239461409581991
C17orf59	276.763375686273	0.172353090013736	0.069034049441129	2.49663885298682	0.0125376572641164	0.0254726300508316
C17orf60	37.0907017326168	-0.934460195239886	0.146248992825342	-6.38951542289161	1.66412253926166e-10	1.72062325147001e-09
C17orf61	394.220280486547	-0.107028134632507	0.0803693723919867	-1.33170300385696	0.182957801800235	0.269222163615446
C17orf62	1434.65693560071	-0.211785731027652	0.0577377285012384	-3.66806482563839	0.000244393227523515	0.000737431063848149
C17orf63	669.001481677484	0.0573443702584629	0.0480315723250406	1.19388909174991	0.232521355065617	0.330557856044253
[truncated: 18,502 more rows]

## Sheet: All OligoDendro genes
gene_name	baseMean	log2FoldChange	lfcSE	stat	pvalue	padj
A1BG	73.9527312819231	-0.497798715777347	0.145435333436501	-3.42281826578747	0.000619754976002329	0.00197236485698289
A1CF	0.0214402199520154	-0.00291414065928587	2.90048782817136	-0.00100470708098889	0.999198359866817	0.999870641425771
A2BP1	699.763571503169	-0.848953263488018	0.284712176055262	-2.9817947207261	0.00286564075495449	0.00753726264121038
A2LD1	31.0925594236055	-1.20386501081985	0.133824336578757	-8.99586010733822	2.34389639680742e-19	4.04740681377281e-17
A2M	9799.67461702537	-0.358474087330796	0.101116286748548	-3.54516664780459	0.000392364934826322	0.00131559255193153
A2ML1	141.063014925988	-0.277873294412569	0.182590309416377	-1.52184031726957	0.128049096600443	0.201568413499314
A4GALT	94.0707597879024	-0.560609693139189	0.11947205907628	-4.69239165603779	2.70029546065667e-06	1.64328867870044e-05
A4GNT	0.460773859215155	0.11260482046253	0.456112934669656	0.246879252709826	0.805001673361161	0.903687738727935
AAA1	0.0647549853532891	0.0315469764316334	2.51996166225527	0.0125188318950059	0.990011678209253	0.999052814291159
AAAS	807.964333524686	0.166641343219916	0.0575248029749535	2.8968607383579	0.00376917028955876	0.00955633893550949
AACS	564.524650921396	-0.335874042051281	0.108791741719824	-3.08731192957891	0.00201975532232729	0.00553836210602718
AACSL	1.33890956498347	-1.00345737304635	0.361432948034881	-2.77633065414255	0.00549762662201841	0.0132496913743707
AADAC	0.0336011435336034	-0.205245521890434	2.90048782817136	-0.0707624144797162	0.943586845704815	0.999052814291159
AADACL2	0	NA	NA	NA	NA	NA
AADACL3	0.00999698600653304	0.0542215804333412	2.90048782817136	0.0186939520678925	0.985085252963837	0.999052814291159
AADACL4	0.016136216940731	-0.032660179909075	2.90048782817136	-0.0112602368442504	0.991015820726465	0.999052814291159
AADAT	284.839306582205	0.225311961668978	0.0602576176175844	3.73914486793828	0.000184647300534041	0.000683329275225481
AAGAB	649.944598354849	-0.428840408989749	0.0621114893016274	-6.90436526014057	5.04283949494273e-12	1.2986486795232e-10
AAK1	1440.27819097831	-0.253441196694602	0.112539265341915	-2.2520246238022	0.0243207159785578	0.0482423227718264
AAMP	2823.58314070621	0.113899037054187	0.0411953276172532	2.76485328900467	0.00569484023677533	0.0136664859386071
AANAT	2.7741515257803	0.213302904565987	0.208122919684041	1.02488906502854	0.305415534800116	0.418679929333304
AARS	6814.5184348876	0.13738011978538	0.0461788220389444	2.97495938007085	0.00293027346500388	0.00767698304161135
AARS2	510.770089095279	0.00702273627888323	0.0478214566975299	0.146853248810507	0.883247853783267	0.963833069580116
AARSD1	721.392394008975	0.0989328338496785	0.0649158795281705	1.52401591981429	0.127504734409421	0.200809573573143
AASDH	315.689185584217	0.118150618330337	0.0672542305605162	1.75677600272334	0.0789559969523477	0.133655053046688
AASDHPPT	1804.32615695731	-0.0220156950362531	0.0588639347948409	-0.374009911382659	0.708396942237777	0.822747829862996
AASS	1013.82292672103	-0.210273165983371	0.0921622409753988	-2.28155439535699	0.0225156617848023	0.0451106287079744
AATF	1325.95513319894	0.0676365117532307	0.0669337366796851	1.01049956432148	0.3122560080604	0.426213509196824
AATK	1895.42464737445	-0.230189403416418	0.1428235140852	-1.61170522158628	0.10702610089382	0.172778363212561
ABAT	13053.1351750909	0.593869828314714	0.0834458066741667	7.11683249265737	1.10435564679018e-12	3.40099334536975e-11
ABCA1	2076.14308699902	0.00533598827702442	0.117797357518506	0.0452980303585005	0.963869757374887	0.999052814291159
ABCA10	6.17485811902892	-1.2407112232057	0.201731896315446	-6.15029772617421	7.73376327481625e-10	1.131399256694e-08
ABCA11P	133.282849188128	0.170634140451647	0.0662498537827599	2.57561535171344	0.0100061890823303	0.0222974647830703
ABCA12	4.7788647735818	0.194313310392889	0.180396221058321	1.07714734406809	0.281414444935092	0.390539277055444
ABCA13	7.25597377672054	-1.91488465101405	0.278789701366728	-6.86856308402566	6.48517944998762e-12	1.63524603080522e-10
ABCA17P	75.6287646463601	0.476231150456817	0.123227548512806	3.8646484183472	0.000111249327537837	0.000440442578215306
ABCA2	8052.17602049623	-0.262825069669685	0.131524525954693	-1.99829703062546	0.045684467246942	0.0834434858177352
ABCA3	5145.84429359571	0.239572246154618	0.0621805717707053	3.85284726936985	0.000116752220578699	0.000459875345415894
ABCA4	7.60787503646106	-1.15115414754481	0.204385889156769	-5.63225843180324	1.77864884286585e-08	1.84149189620051e-07
ABCA5	167.554572305993	-1.08706467191617	0.21309489866385	-5.10131720061012	3.3729770428637e-07	2.56441946924891e-06
ABCA6	32.6620324712734	-0.677042104284302	0.251254840326714	-2.69464303017575	0.00704640767729667	0.0164745556671806
ABCA7	168.963000201109	-0.802926172654803	0.154102989000475	-5.21032186242881	1.88513305955575e-07	1.52994013310147e-06
ABCA8	596.756820670593	-0.271460627296528	0.176896189248732	-1.53457589137112	0.12488803836828	0.197250686977749
ABCA9	59.5428117833669	-0.424316299967027	0.143236926275393	-2.96233876976123	0.00305311661375763	0.00795249499125556
ABCB1	641.26309289694	0.0549297383325569	0.098980259849059	0.554956497551356	0.578924416285708	0.703733388495638
ABCB10	299.820339048134	0.0213963453280967	0.050968223993682	0.419797741642891	0.674633214827602	0.792818033345435
ABCB11	0.436518706435745	-1.85152616646255	1.44033303421368	-1.28548476114994	0.198622938538019	0.292854130618685
ABCB4	39.9761252600342	-0.0222586926223041	0.134107735587248	-0.165976202079879	0.868175678379723	0.952110085041925
ABCB5	0.111758029488982	-0.225561547711194	1.54975819019862	-0.145546285309379	0.884279574389825	0.964686764931137
ABCB6	985.219193712231	0.347779080225006	0.0643908274119936	5.40106555860514	6.62462080785515e-08	5.98412734348055e-07
ABCB7	363.000177017604	-0.0521480458502405	0.0607209154464262	-0.858815211642362	0.390442473771447	0.51166536405609
ABCB8	846.139836516165	-0.101068987225612	0.0533452781310906	-1.89461918217477	0.0581428716191948	0.102711283989334
ABCB9	266.353664797399	-0.452480870544063	0.114646596929652	-3.94674488961681	7.92208887431487e-05	0.000326402213100234
ABCC1	393.979111703926	-0.340013754942544	0.0752137923019851	-4.52063038621136	6.16557561759179e-06	3.38678271135963e-05
ABCC10	373.117169833022	-0.0849147338821605	0.0538618223085451	-1.57652916746356	0.114903902291105	0.183504663113953
ABCC11	16.7824648473628	-0.245591932973429	0.149952409519111	-1.63779917749257	0.101463593227984	0.165121667202053
ABCC12	11.0319935308688	-1.27800926626156	0.43529511462346	-2.93596050892294	0.00332516651101261	0.00856650064246489
ABCC13	0.356116558167138	-1.03519302159606	0.70310099681433	-1.47232478162653	0.140933194347842	0.218624421908201
ABCC2	5.39153046657434	0.424481344696338	0.151113673630352	2.80902008731974	0.00496925459323927	0.0121314546621115
ABCC3	45.0683380176947	-2.4263694313814	0.284591084929469	-8.52580969633232	1.51744565581864e-17	1.53651303578704e-15
ABCC4	444.427389857081	0.00845950930339983	0.108541004855111	0.0779383728268614	0.937877075129688	0.999052814291159
ABCC5	1310.34011851071	0.323864459714258	0.0714452290707045	4.53304529815072	5.81393408502961e-06	3.22181906030007e-05
ABCC6	43.1915546235981	-0.108446366129881	0.148396849332073	-0.730786176512458	0.464909768339392	0.589442436061613
ABCC6P1	9.2314932633391	0.138801547126168	0.180405495240324	0.769386469859281	0.441663918285391	0.565530997062994
ABCC6P2	21.6074190307606	0.0646785825591329	0.144667560983247	0.447084212380017	0.654814257615401	0.774752706612129
ABCC8	1159.29236084205	1.02674887469027	0.173017826754351	5.93435308922263	2.95006346841716e-09	3.70963767745045e-08
ABCC9	385.047193455361	0.023903251758688	0.154320331360404	0.154893730125965	0.876905096627388	0.95902197290057
ABCD1	259.909957219118	-0.174289814075141	0.0931079563892893	-1.87191106790515	0.0612189081093699	0.107389903205008
ABCD2	173.595497085392	-0.265797018551961	0.174191490119003	-1.52588980305741	0.127037310589329	0.20017122264931
ABCD3	1269.29731771614	-0.475512554395236	0.0661645103872518	-7.18682193236413	6.63168085090267e-13	2.14476099759963e-11
ABCD4	778.076770269728	0.0624967646805645	0.0710694092760421	0.879376447858452	0.379197197846445	0.500225432542439
ABCE1	1253.01963498968	0.0480455843183037	0.0463355247453656	1.03690601503567	0.299779660393728	0.412093157439385
ABCF1	1807.35808978895	0.097659704033998	0.0423341965444813	2.30687510347303	0.0210617838279373	0.0425993410617347
ABCF2	1554.53002579896	-0.148127439906903	0.0412173860232744	-3.59380965651871	0.0003258779418052	0.00111904818794612
ABCF3	1222.22193856028	0.0236984620481372	0.035991749062371	0.658441522446424	0.510254461544086	0.635231495736249
ABCG1	1186.42728469357	0.540961237242928	0.0978093874889029	5.53077011451793	3.18827932632473e-08	3.10949683162483e-07
ABCG2	1214.33662190312	0.0512087669962295	0.108206328709146	0.473251126871484	0.636034025671182	0.757945660477251
ABCG4	92.867833100652	-0.659032024233616	0.232739289240886	-2.83163202217875	0.00463111107941355	0.0114081885461544
ABCG5	2.07665616003911	-0.351091457018261	0.18608844426617	-1.88669134401532	0.0592018526039969	0.10428671366803
ABCG8	1.28506641424891	-0.757833429327846	0.434641925747732	-1.74358105933779	0.0812321684139942	0.136777828410817
ABHD1	22.8328457589742	-0.0705017805755975	0.132750124498351	-0.531086361252138	0.595358934975787	0.718472594685618
ABHD10	898.574651142971	-0.0176872828820257	0.0391141802393383	-0.452196179845719	0.651127659995664	0.771476379606454
ABHD11	310.449317605895	-0.0759777100283455	0.0775751336949621	-0.979408044942624	0.327378403662017	0.443071961289252
ABHD12	2215.81261902506	-0.133791678632663	0.0582777961007469	-2.29575734815663	0.0216897594041876	0.0436549013296898
ABHD12B	13.4960056240092	-0.973275519654	0.259126647503713	-3.75598391377349	0.000172661784204935	0.000645895339753084
ABHD13	344.577455554737	-0.0409236122024433	0.0551117992727882	-0.742556271840858	0.45775037117984	0.582082462924459
ABHD14A	703.613591217544	0.070436776175627	0.0819527220794595	0.859480617462994	0.390075409050412	0.511426914177681
ABHD14B	497.759030399043	-0.00867012525422547	0.0811206976987334	-0.106879323035715	0.914884717044038	0.985860662806802
ABHD15	140.392821954289	-0.620714562339641	0.0938444102199739	-6.61429445701315	3.73327976661265e-11	7.69104607470891e-10
ABHD2	5812.5206949466	0.550913710738243	0.107338690465326	5.13248026736646	2.85948715285287e-07	2.22009159117521e-06
ABHD3	348.632602122799	-0.0401717189344895	0.0965408763533878	-0.416110982745184	0.677328793710332	0.795067909101592
ABHD4	2143.73204166864	0.367055883677679	0.0882223163308311	4.16057862617471	3.17442304517685e-05	0.000144454921632283
ABHD5	764.36315970825	0.0575978027721497	0.0669170873496034	0.860733858173387	0.389384640759143	0.510728989642715
ABHD6	1115.37683289444	0.140883956198419	0.0841972217839901	1.67326134061596	0.094275859430659	0.155244329659219
ABHD8	650.50406074313	-0.510669891910325	0.135617885538153	-3.7655054853857	0.000166212474213479	0.000625763918880412
ABI1	2210.13561943993	0.099099400510889	0.0598252802530126	1.65648033894331	0.0976245834154807	0.159910175595443
ABI2	5088.23582362842	0.152596549136276	0.0539725347817702	2.82730002867713	0.00469423237732401	0.011547501167317
ABI3	179.898927997598	-0.756049981780086	0.134498415999966	-5.62125565687164	1.89574484536874e-08	1.94916030353171e-07
ABI3BP	510.356854968812	-0.113997813419644	0.203270321250422	-0.560818779241277	0.574921083353425	0.700099090294373
ABL1	3228.04597935369	0.21280478273075	0.0576146139465772	3.69359036108568	0.000221109889145067	0.000798108483774841
ABL2	1254.4733270369	0.340968151759835	0.052418342007679	6.50474888560736	7.78232699857002e-11	1.48614160484825e-09
ABLIM1	5809.12324194037	0.0880889605706224	0.085971745950275	1.02462686545382	0.305539283160657	0.418760522735958
ABLIM2	423.901487980893	-0.461325361726665	0.169151911713462	-2.72728435081559	0.00638579831150353	0.0151053497241289
ABLIM3	1268.31979775566	-0.0626001974472444	0.136860120555226	-0.457402764174709	0.647381577922532	0.767933323720638
ABO	3.3526287436581	0.231509808796573	0.212360142272728	1.09017542707827	0.275635875555199	0.383924942977137
ABP1	0.701674565945739	-1.41861421128844	0.536360337248138	-2.64489022168719	0.00817174235207438	0.0187208596409759
ABR	6737.37950760873	-0.301737328974312	0.0965341469614831	-3.12570565413195	0.00177378996027019	0.00494309767026305
ABRA	0.623209682528727	-0.386449168830585	0.528728949522153	-0.730902231057792	0.464838873168408	0.589429832617166
ABT1	397.002199248259	-0.0392820012093717	0.0401376261672119	-0.978682721437595	0.327736772053727	0.443432850952783
ABTB1	434.515339522381	-0.456366085355263	0.141872734453814	-3.21672862028208	0.00129661181933393	0.00375621219082059
ABTB2	552.448521087042	0.686257990591929	0.146786946291899	4.67519767886746	2.93670603537954e-06	1.76879148938774e-05
ACAA1	1367.63136599701	-0.234133248805661	0.0628915097629006	-3.72281170683193	0.00019701645102601	0.000721510729566946
ACAA2	462.959582280796	-0.91332979692876	0.122433266990806	-7.45981724883111	8.6642569576371e-14	3.49826157746767e-12
ACACA	3018.91231172876	0.405955165861235	0.0657523407688236	6.17400325394528	6.65821694911792e-10	9.95900354183608e-09
ACACB	353.690001725123	-0.64595688784937	0.148645278028396	-4.34562669206332	1.38878586015365e-05	6.96373309187754e-05
ACAD10	516.823222411756	0.0621177382647492	0.0599227915455276	1.03662958054205	0.299908521972367	0.412223189935722
ACAD11	600.20139229874	0.0517668203774742	0.0674329056255634	0.767678923179156	0.44267796096557	0.566379449925517
ACAD8	917.62182881344	-0.00920066242882563	0.0452418488576392	-0.20336618995782	0.838848824112534	0.930984520735477
ACAD9	787.316018137279	-0.020995720585476	0.0347994277589538	-0.603335225248749	0.546285703933734	0.671187695449998
ACADL	14.69219046424	-1.56997215343704	0.265525777256131	-5.91269205446151	3.36561057734815e-09	4.17249413884059e-08
ACADM	815.708077996109	-0.53812658209926	0.0654305497835314	-8.22439340460355	1.96181179101026e-16	1.56782810074952e-14
ACADS	197.542914904077	-0.701894898920483	0.140322625908251	-5.00200801102033	5.67362322412255e-07	4.08974555179017e-06
ACADSB	859.086959301755	0.0895077447707858	0.0747817608790635	1.19691945895119	0.231337948828852	0.332472016820242
ACADVL	3302.47758964915	-0.184969498482036	0.0680703409018003	-2.71732881063247	0.00658111905391242	0.0155123513105017
ACAN	321.324815802772	1.42339508788655	0.229183068863928	6.21073404306173	5.2737665492334e-10	8.12058511016302e-09
ACAP1	12.5727166148486	-1.20023550747164	0.16567002333274	-7.24473554917672	4.33283778277079e-13	1.47012425822434e-11
ACAP2	1186.32583010493	0.200286851863199	0.0589356012652022	3.39840177352116	0.000677807981157909	0.00212943573027842
ACAP3	3103.7587186615	0.328691999792118	0.109688492657056	2.99659510154618	0.00273013065797069	0.0072236696663573
ACAT1	1769.24683238034	0.0440732230116988	0.0616207197769936	0.715233823480163	0.474464572247254	0.599591272037499
ACAT2	1194.74852850466	0.420025242309412	0.120288536544498	3.4918143854384	0.000479751509123994	0.00157180995874268
ACBD3	973.325482559698	0.135485251783829	0.0499806556466698	2.71075379125917	0.00671304527382437	0.0157695002545565
ACBD4	331.262222329043	0.0805754704747315	0.0832269933943672	0.968141070444879	0.332973920792092	0.449104932569848
ACBD5	2223.76060793041	0.182054190885545	0.0623059522122424	2.92193898691068	0.00347859677098104	0.00889777298647973
ACBD6	551.931583079659	0.219775849356199	0.0552455616667704	3.97816300034816	6.94497566768439e-05	0.000290161653516993
ACBD7	1244.3397498141	0.00547313297463481	0.187911886629089	0.0291260604787497	0.976764051355414	0.999052814291159
ACCN1	138.448782038221	-0.368821000869664	0.227371633948552	-1.62210648032339	0.104780550870677	0.169670779730445
ACCN2	4287.21678838581	0.791202078648624	0.111033142424435	7.12581902459515	1.03463588789302e-12	3.22219936744782e-11
ACCN3	160.478318544487	0.439116288051711	0.127271519908557	3.45023213651579	0.000560104700608729	0.00180180055052775
ACCN4	3123.0813255696	0.905426277166199	0.184818892355899	4.89899201117737	9.63295605320144e-07	6.5368901778567e-06
ACCN5	0.00496235666848214	-0.0338383586125489	2.90048782817136	-0.0116664370330706	0.990691741163476	0.999052814291159
ACCS	65.5277914765579	-0.6383499972056	0.191113969586321	-3.34015351461408	0.000837320909883836	0.00257207534897608
ACCSL	0.10073701721893	0.0648329114208931	1.27290216578665	0.0509331456599626	0.959378793360015	0.999052814291159
ACD	623.014440721639	0.21015710792247	0.0648491151104233	3.2407089528457	0.00119232851806932	0.0034885981148957
ACE	264.842467214936	-0.206162514132931	0.178512667793548	-1.15489010769454	0.248135430875494	0.352345024459035
ACE2	3.67165132568313	-0.142280105725731	0.192533912797041	-0.738987244682009	0.459914742775041	0.584143371988526
ACER1	0.0302613554848523	-0.00173470848673631	2.7068363742593	-0.000640861968323076	0.99948866616487	0.999870641425771
ACER2	30.125026432602	0.418790488178058	0.117392504578166	3.56743805477978	0.00036048856182549	0.00122077548340133
ACER3	643.307826608071	0.11919401942716	0.0679674090434903	1.75369373505016	0.0794829996203584	0.134405981696051
ACHE	430.444990301702	-0.0385152115401771	0.143117961926909	-0.269115148242868	0.787841073702708	0.890627636510483
ACIN1	2909.01757591629	0.159013611161434	0.0487132375425329	3.26427926336439	0.00109742938496439	0.00325027324735241
ACLY	3995.41330688875	0.187684141060372	0.0645332187404687	2.90833379650837	0.00363360264761719	0.00924777934003374
ACMSD	0.203008087807259	-1.1468100104764	1.46866653604991	-0.78085118869858	0.434890023284363	0.55858042590527
ACN9	152.257769631606	-0.449284104212779	0.119263200994163	-3.76716456096769	0.000165112170489861	0.000622348348718361
ACO1	1059.51224197368	0.136127434023574	0.051650594816948	2.63554436315817	0.0084002444262035	0.0191694073395606
ACO2	6400.04966077515	-0.0522641442870997	0.0695768980291322	-0.751170945637968	0.452549783369177	0.576416807847727
ACOT1	379.061336604473	0.0422950234132061	0.11502023542291	0.367718108537113	0.713083436535172	0.826998900371206
ACOT11	63.8613084173609	-0.319992819157195	0.191776030945301	-1.66857566912762	0.0952015041359209	0.156591009524469
ACOT12	0.254424496408484	-1.40132169748786	1.24644276921312	-1.12425675057068	0.26090412034887	0.367107725521508
ACOT13	617.16661709113	-0.142394492403544	0.0511701226420174	-2.78276629117592	0.0053897615073139	0.0130238843010642
ACOT2	230.370532621576	0.258200426642437	0.112883179433649	2.28732418716293	0.0221769077313521	0.0445056963291844
ACOT4	21.9019715996814	-0.802078472690215	0.183812240008392	-4.36357487756853	1.27954117074733e-05	6.47301235737728e-05
ACOT6	3.36549303682814	-0.486876115346291	0.215637654141902	-2.25784368357995	0.0239554066868973	0.047605586243793
ACOT7	1188.50029282418	-0.444146211549195	0.118832332413658	-3.73758725868574	0.000185794618415813	0.00068665544050484
ACOT8	534.188845591003	-0.171885375098128	0.0538560230453769	-3.19157199842447	0.0014150083962078	0.00405246000039374
ACOT9	244.767025693794	-0.307019130299158	0.114264684760682	-2.6869118043093	0.00721159916766131	0.0168079450352579
ACOX1	2015.6154727939	0.0545800967223261	0.0423800511329538	1.28787236596527	0.197790396336403	0.291849108502788
ACOX2	107.311038211416	-0.54183981717033	0.146633461842329	-3.69519897002062	0.000219714659380365	0.00079425822661986
ACOX3	429.796938344751	0.137195001953675	0.0534280051853747	2.5678481065812	0.0102331985091132	0.0227299941617376
ACOXL	1.32586981870994	0.573302869922965	0.237134212760255	2.41763035054996	0.0156219375841803	0.0327723476383607
ACP1	1216.54689933451	-0.173759750593687	0.0388940540177309	-4.46751450785957	7.91336461944368e-06	4.21453733720436e-05
ACP2	1047.5384492434	-0.0770853007585409	0.0497682197111411	-1.54888604024718	0.121409117301053	0.19235293918263
ACP5	65.1323761344091	-0.427401222313436	0.247017954826054	-1.73024354692923	0.0835867710209508	0.140266217053812
ACP6	158.591910641454	-0.0677010782931007	0.0958706518801428	-0.706171043644727	0.480081775382359	0.605187168289325
ACPL2	894.073591113812	-0.142041177766809	0.0853548234612197	-1.66412596273888	0.0960872596642964	0.157819753877494
ACPP	6.73887041737327	-0.407208585530952	0.337915703501514	-1.20505966816996	0.228180268183645	0.328764537485785
ACPT	0.117817426411831	-0.575447678558429	1.66709674379332	-0.345179534841544	0.729959403170049	0.842126870514719
ACR	3.90076109635952	-0.0329988857373571	0.162096865964141	-0.203575100240724	0.838685552787892	0.930963587838939
ACRBP	18.221347971666	-0.175160811884119	0.125519860251147	-1.39548284656825	0.162870283942987	0.247677072692289
ACRC	41.1079339114075	0.0921375550456706	0.10218566685134	0.901668089906506	0.367233208881866	0.487493325538835
ACRV1	9.88684450331841	0.308155746090795	0.228451691350163	1.34888800459115	0.177372941713749	0.266190167823691
ACSBG1	1253.20842597267	0.19988448654478	0.164027283538239	1.21860511393631	0.222994107129166	0.32256589617637
ACSBG2	1.67830209811631	-0.151893266021152	0.245999899452306	-0.617452553270661	0.536936267493119	0.662351538035267
ACSF2	235.969183787649	-0.601568139687064	0.120001644578771	-5.01299912845932	5.35881396845993e-07	3.87582132199009e-06
ACSF3	385.503341978251	-0.0499433685580501	0.0551567133717796	-0.905481228031313	0.365210500373692	0.485374592992523
ACSL1	880.834127820477	-0.723954016289148	0.108055844565972	-6.6998135935826	2.08685570914774e-11	4.5863397062406e-10
ACSL3	2928.616364154	-0.0437007840387748	0.0765044096697942	-0.571219152299778	0.567851097167448	0.69288581824722
ACSL4	1166.64639316582	-0.000733730152465264	0.0790293953224484	-0.00928426884036714	0.992592331654679	0.999052814291159
ACSL5	193.471505723299	-0.161648695458074	0.0980667202671306	-1.64835425328539	0.0992799976777482	0.162209610128212
ACSL6	1156.41816356743	0.684004693990582	0.14858483387159	4.60346238689283	4.15524270097986e-06	2.40750131326994e-05
ACSM1	0.639252000274926	-0.218982054331789	0.349016467087889	-0.627426138826411	0.53037993816639	0.655814248261045
ACSM2A	0.102818964498029	-0.371937340903473	1.98555421193807	-0.187321675060401	0.851408429531229	0.940229488216409
ACSM2B	0.00941580535042124	-0.0624062191588631	2.90048782817136	-0.0215157666075115	0.982834226440392	0.999052814291159
ACSM3	1.06879273330464	-0.416319238114278	0.277000193273038	-1.50295648965094	0.132850264416933	0.207833764845255
ACSM4	0.0048269854272752	-0.0338383586125489	2.90048782817136	-0.0116664370330706	0.990691741163476	0.999052814291159
ACSM5	159.321577073205	-0.648846050611554	0.173672916765137	-3.73602322513538	0.000186953408735584	0.000690146769411377
ACSS1	1823.45379990025	0.0107902213684942	0.120491583185556	0.0895516606490044	0.928643499203448	0.99418573344006
ACSS2	729.691036776741	-0.0380105747616507	0.0556966868293132	-0.682456658115716	0.494950239944799	0.620371849678056
ACSS3	159.919092315166	-0.617160468753766	0.185443587513904	-3.32802269966598	0.000874647394000265	0.00267483880454857
ACTA1	8.31484026302525	-0.40443830250015	0.177795182206895	-2.27474275444381	0.0229213661011902	0.0457717315846174
ACTA2	876.371151554519	-0.937346231518809	0.17799609661515	-5.26610554581695	1.39348188967593e-07	1.17377786351623e-06
ACTB	71920.0179003931	-0.243118678476331	0.0559578710940884	-4.34467347886675	1.39482978413797e-05	6.98903671734068e-05
ACTBL2	0.0103910872012852	-0.0624062191588631	2.90048782817136	-0.0215157666075115	0.982834226440392	0.999052814291159
ACTC1	43.7861634813409	0.317988913406797	0.297378000690064	1.06930880115175	0.284930546101931	0.394795584009983
ACTG1	44843.2826662375	-0.125493350316253	0.0627161445849053	-2.00097361129015	0.0453952337755316	0.0830206923138327
ACTG2	37.824888499743	-1.71746598576098	0.317119532358595	-5.41583160452851	6.10044960451069e-08	5.54429959357315e-07
ACTL6A	487.938663465777	-0.185765650711343	0.0792063434744155	-2.34533804443765	0.0190098353766502	0.0389997046976149
ACTL6B	784.225841179505	0.4415240431541	0.1757159880914	2.51271411298349	0.0119806378986829	0.0260343299955649
ACTL7A	0	NA	NA	NA	NA	NA
ACTL7B	0.0104414452092369	-0.00409231936276079	2.90048782817136	-0.00141090726980945	0.998874259246189	0.999870641425771
ACTL8	0.788520391154003	-0.899121663042731	0.454693219141516	-1.97742483325421	0.0479936292384291	0.0870810385093554
ACTL9	0.00487661567204269	-0.0338383586125489	2.90048782817136	-0.0116664370330706	0.990691741163476	0.999052814291159
ACTN1	1467.99732131469	-0.955468701624628	0.147600155509829	-6.47335836689552	9.58482577092751e-11	1.79101961748539e-09
ACTN2	600.897360546266	-0.566471076541908	0.127235280922607	-4.4521540914935	8.50131217220087e-06	4.49713833179335e-05
ACTN3	0.637545402731448	-0.522043880448597	0.330955793603031	-1.57738251010879	0.114707537325948	0.183206191418271
ACTN4	3516.32718977504	-0.493237655247551	0.0663095879711773	-7.43840627485043	1.01907238059974e-13	4.03044168523497e-12
ACTR10	1060.31362004137	-0.184546865332088	0.0527578600078864	-3.49799755533111	0.000468765429450063	0.00154077556178862
ACTR1A	3993.00089267938	-0.0728820747257156	0.0490864151516748	-1.48477077620179	0.137604555767297	0.214152418809007
ACTR1B	1627.01540505663	-0.129287407045726	0.0570503758298726	-2.26619728906375	0.0234393065574334	0.0466903068102547
ACTR2	4467.5470413359	-0.14577042375472	0.0461366301036207	-3.15953773449268	0.00158019636310705	0.0044673289961249
ACTR3	2137.20266957265	-0.155219629747966	0.0486908075816607	-3.18786311949423	0.00143328368462358	0.0040993354718456
ACTR3B	493.436430448149	-0.258320664657445	0.101658193703167	-2.54107077105578	0.0110513547449083	0.024307308299015
ACTR3C	9.00347257764471	-0.880334460956126	0.186275034759094	-4.72599273485386	2.28993835798416e-06	1.42220320627533e-05
ACTR5	218.899478476658	0.218611185430925	0.0511383178051283	4.27489981708006	1.91223260445927e-05	9.23640823432624e-05
ACTR6	779.954054114582	0.0340219559929542	0.0387413659136995	0.878181633263569	0.379845157631514	0.50088534701936
ACTR8	603.954793634541	0.297659415773798	0.0496392806433125	5.99644902013501	2.01678883689402e-09	2.6588068238262e-08
ACTRT1	0.0146918333653435	-0.0326601799090747	2.90048782817136	-0.0112602368442503	0.991015820726465	0.999052814291159
ACTRT2	0.0101472052193348	-0.00409231936276079	2.90048782817136	-0.00141090726980945	0.998874259246189	0.999870641425771
ACVR1	632.568077637719	-0.0164781439112372	0.055626416930631	-0.296228749225144	0.767055394867913	0.872997783601803
ACVR1B	1275.97738213442	-0.00348249684683268	0.0655755511859856	-0.0531066347723958	0.957646945130907	0.999052814291159
ACVR1C	143.315786566936	-0.169611241284939	0.198069154992769	-0.856323344698123	0.391818952031465	0.513052033330301
ACVR2A	382.933702180833	0.0929714560883206	0.0591551542619158	1.57165435959611	0.116030732270481	0.185151350009166
ACVR2B	721.890662562533	0.506675032890479	0.0803490592765494	6.30592364680437	2.86480246647585e-10	4.75713485713436e-09
ACVRL1	306.084526894847	-0.190297403039943	0.109888197522916	-1.73173650427979	0.0833204879740196	0.139892198751414
ACY1	453.556826065346	0.232268039849443	0.0867433734510373	2.67764591816974	0.00741415501558419	0.0171992033107111
ACY3	97.2667313718024	-1.24004035843386	0.283907741929209	-4.36775816681695	1.2552837391661e-05	6.36528251585536e-05
ACYP1	80.3179251403971	-0.465277729598849	0.109505658086298	-4.24889213699055	2.14830322577182e-05	0.000102159292811475
ACYP2	460.474855418214	-0.344332625729574	0.0795920489596302	-4.32621889033442	1.51690689010506e-05	7.52809321391633e-05
ADA	154.422589189688	0.37297255698688	0.135354959828008	2.7555145187203	0.00585999037156917	0.0140089263023668
ADAD1	0.0250500831507813	-0.148109800797806	2.90048782817136	-0.0510637553308344	0.959274717350874	0.999052814291159
ADAD2	32.0396315104883	-0.88258914863158	0.250465630774575	-3.52379344783608	0.000425415737567149	0.00141536906322874
ADAL	257.729108560383	0.045501000981471	0.0551845397456964	0.824524426427231	0.409641642520135	0.53158822594001
ADAM10	1078.00165676283	0.105252969975542	0.0771118471739041	1.36493903119937	0.172272213377488	0.259663674438517
ADAM11	441.133507972521	-0.586472567731581	0.222413552888993	-2.63685625319915	0.00836782826187734	0.0191089619299454
ADAM12	72.349021017261	-0.931050493754022	0.215348330441851	-4.32346279092898	1.53599054088938e-05	7.60913346844278e-05
ADAM15	1179.35800340983	-0.373047150145334	0.0680004985422183	-5.48594728189715	4.11259541846153e-08	3.91617899522629e-07
ADAM17	736.054006977315	0.0634882308807778	0.0766809084940597	0.827953556206186	0.407696802782212	0.529666564210882
ADAM18	0.00472771755748984	-0.0338383586125489	2.90048782817136	-0.0116664370330706	0.990691741163476	0.999052814291159
ADAM19	206.126213852318	-0.314104679764438	0.135087725326362	-2.32519038280928	0.0200617823722275	0.0408716813524576
ADAM2	0	NA	NA	NA	NA	NA
ADAM20	2.35512342720478	0.435556422948699	0.153952459334652	2.82916183886297	0.00466700919062137	0.011486377926523
ADAM21	8.43652348883319	0.511636359549893	0.109717649910105	4.66320924636184	3.1131592042401e-06	1.86000923725683e-05
ADAM21P1	1.84865017062696	0.533680953999602	0.172784534802003	3.08870787892652	0.0020102899818642	0.00551553528858754
ADAM22	780.143129016203	0.699444617588752	0.143132918790633	4.88667892402767	1.0255113035504e-06	6.89856995153557e-06
ADAM23	595.346549422473	0.0490633729843033	0.142134796107118	0.345189034128753	0.729952262195079	0.842126870514719
ADAM28	133.692200467323	-0.712207150337058	0.161209686258502	-4.41789303649549	9.96677203204847e-06	5.19281710937008e-05
ADAM29	7.99752288416271	1.25000898697311	0.20061269391931	6.23095658879834	4.63595571414533e-10	7.28345926170354e-09
ADAM30	0.00975323134408538	-0.0624062191588631	2.90048782817136	-0.0215157666075115	0.982834226440392	0.999052814291159
ADAM32	4.46583503130679	-0.88963124507406	0.211573076425229	-4.20484146709688	2.61265220276041e-05	0.000121463205772563
ADAM33	51.1012926192051	-0.962562796265958	0.185068694999196	-5.20111084303124	1.98100906209746e-07	1.59836108723258e-06
ADAM3A	0	NA	NA	NA	NA	NA
ADAM5P	0.00466992847318023	-0.0338383586125489	2.90048782817136	-0.0116664370330706	0.990691741163476	0.999052814291159
ADAM6	124.855495639262	-2.96743883789674	0.303808695263956	-9.76745854926424	1.55298789661577e-22	5.77592036933633e-20
ADAM7	0.00487661567204269	-0.0338383586125489	2.90048782817136	-0.0116664370330706	0.990691741163476	0.999052814291159
ADAM8	86.2269321546533	0.438577371583291	0.138574790586054	3.16491455428856	0.00155128499850975	0.00439523174204199
ADAM9	1722.29937625766	-0.138105162400037	0.0802711644737522	-1.7204828571435	0.0853447071693144	0.142733192377598
ADAMDEC1	11.021188631706	-0.0642030714702394	0.445293072622076	-0.144181608512758	0.885357063473082	0.965384211079435
ADAMTS1	410.529339169151	-0.625933013898228	0.164401183218905	-3.80735102778902	0.000140463300681377	0.000539428164252944
ADAMTS10	361.497506345594	0.267514460806533	0.0941463023133733	2.84147602436992	0.00449052283477488	0.0111185138425997
ADAMTS12	32.6647869258693	-0.268921317077956	0.200605756816716	-1.34054635991158	0.180067782813062	0.269648541974807
ADAMTS13	336.157874741229	0.549765672680525	0.102705909029813	5.35281443758941	8.65966417467066e-08	7.60172700413624e-07
ADAMTS14	81.4409618499764	-0.962453648191486	0.218877063614407	-4.39723391888621	1.09639165481346e-05	5.65144312475809e-05
ADAMTS15	43.5400518766299	-0.587681568855284	0.240746922866896	-2.44107613861466	0.0146435670535785	0.0310036539714419
ADAMTS16	18.5602886519703	-0.884277890673346	0.207038828664262	-4.2710727083339	1.94534966142033e-05	9.37997069356001e-05
ADAMTS17	87.031562430529	0.0773135401054854	0.157667070266621	0.490359464247957	0.623879555445261	0.746232333620592
ADAMTS18	15.3587877072892	-1.00379639686264	0.413083513932823	-2.43000837120284	0.0150984741014487	0.0318229817465341
ADAMTS19	34.8136448575231	-0.30859312109932	0.245605860843387	-1.25645666613834	0.208950447705087	0.305657791287828
ADAMTS2	48.1791110134623	0.0739301533349936	0.185544621057966	0.398449456057781	0.690298908621093	0.806669540346341
ADAMTS20	36.2163287980559	0.30872008181427	0.325099664726457	0.949616733914601	0.34230703251006	0.459227109374623
ADAMTS3	37.465530197928	-1.5593766019857	0.230134354318096	-6.77594010944713	1.23599875717268e-11	2.87211842609237e-10
ADAMTS4	525.556472487027	-1.06373675830495	0.218431071538538	-4.86989671758889	1.1165659533633e-06	7.44120797313794e-06
ADAMTS5	208.407361922017	0.490860407035511	0.131236585435109	3.74027109443669	0.000183821886878015	0.00068118706499728
ADAMTS6	213.078946866709	0.626253305817312	0.142805375033315	4.38536228535666	1.1579289724997e-05	5.93384905356232e-05
ADAMTS7	59.1348405801948	-1.2857075288196	0.211974857769538	-6.0653774808399	1.31644092220217e-09	1.81727105177658e-08
ADAMTS8	208.814110948499	-0.527643908220031	0.155236125300746	-3.39897628337349	0.00067638581313644	0.00212600383976251
ADAMTS9	551.334538136353	0.156627788590674	0.158693542433851	0.986982747933563	0.323651096190833	0.439102925312571
ADAMTSL1	120.939227785064	-0.40128895747914	0.225578183907053	-1.77893513693898	0.0752503966817852	0.128178850786131
ADAMTSL2	585.373695598537	0.170493403872734	0.0948296792102934	1.7978907583843	0.0721943209324613	0.12371417391758
ADAMTSL3	60.7519751623269	-1.20172427549444	0.181069887961884	-6.63679802876674	3.20570416256097e-11	6.73894766347055e-10
ADAMTSL4	44.4060177782131	-0.783082949638038	0.153213374874617	-5.11106129134534	3.20354020765466e-07	2.44790468652869e-06
ADAMTSL5	7.91074398870272	-0.139168053806709	0.184023641289911	-0.756250951406096	0.449498749572216	0.573323604611664
ADAP1	895.557967642924	-0.623971599431177	0.162168206610832	-3.84768144429549	0.000119240959991249	0.000468093059941665
ADAP2	196.534629849881	-0.690612397071437	0.11550867396927	-5.97887910353095	2.24678219308344e-09	2.92217670573192e-08
ADAR	6727.72668799406	-0.0644886819563796	0.0496176355863628	-1.29971291848707	0.193699381042023	0.286775321852003
ADARB1	556.284559757687	-0.205072228023976	0.113490104402998	-1.80696131264251	0.0707683115226347	0.121611731204185
ADARB2	283.321895260664	0.105253305744817	0.178876876646753	0.588412027970901	0.556255766306447	0.681412954121899
ADAT1	217.695687756044	0.134350851765579	0.0831778870710611	1.61522318607107	0.106262371190155	0.171703087878486
ADAT2	108.334208932639	0.264684030645421	0.0849576111306631	3.11548344077545	0.00183643659336081	0.00509930850188056
ADAT3	26.904055922777	-0.265748520087824	0.147433451947044	-1.80249812086932	0.0714670700853418	0.1226418043878
ADC	432.700043693445	-0.412250851866713	0.0851177983648702	-4.84329787407727	1.27701621759368e-06	8.38624572097173e-06
ADCK1	355.585211822197	0.198457545489271	0.0739181900013843	2.68482690776863	0.00725673774192657	0.0168927910362133
ADCK2	784.274256129235	-0.0625146552596278	0.0628703988387165	-0.994341636355748	0.320056571718546	0.435050189558384
ADCK4	598.309885933055	-0.551265783122232	0.0658801147569556	-8.36771133681168	5.87480956949683e-17	5.30929051747985e-15
ADCK5	145.263839489492	0.178400716067294	0.0976239219416304	1.82742828314109	0.0676354000552402	0.117016087174006
ADCY1	1604.33812652397	-0.676550084473738	0.249305530305418	-2.71373877524864	0.00665286042025657	0.0156547415169439
ADCY10	1.07361421159821	-0.518589622744858	0.22402960865456	-2.31482626720333	0.020622441801613	0.0418507895533259
ADCY2	3541.64140738984	-0.250628056520228	0.128449706520662	-1.95117656014194	0.0510360463092888	0.0918088676050271
ADCY3	1023.97722993805	-0.160714843385946	0.0689775443489096	-2.32995890043578	0.0198083234564156	0.0404277095448584
ADCY4	77.6298943418671	-0.121627649584811	0.11848565542762	-1.02651792865432	0.304647517153716	0.417841975697672
ADCY5	610.79256247608	0.169752705585646	0.117354105305275	1.44649993405911	0.14803703049632	0.227948739633665
ADCY6	1113.281023219	0.190018494168377	0.0619114720398632	3.0691968371553	0.00214635123360945	0.00584736341146736
ADCY7	680.16975658726	-0.0164484142040506	0.0861194582899858	-0.190995328241205	0.84852925330734	0.938482255000377
ADCY8	862.873305101866	-0.826799462636202	0.197035080149031	-4.19620436122765	2.71425357377523e-05	0.000125612979461146
ADCY9	579.970928951653	-0.211690986858065	0.0942673731405653	-2.24564427548442	0.0247268021201132	0.0489442033400446
ADCYAP1	51.0257034930367	-0.69581391579107	0.317553452096942	-2.19117100190948	0.0284394202076166	0.055328275507022
ADCYAP1R1	2096.0608836575	0.29308455604129	0.187902931549721	1.55976574513281	0.118815249148155	0.18889329375465
ADD1	9771.48604833684	0.0759114825428348	0.0477195832506542	1.59078259640489	0.111658510949784	0.179155468804622
ADD2	1363.41481484674	0.355545103862214	0.101491260884447	3.50320905232442	0.000459688535464173	0.0015147243377426
ADD3	5281.70376017454	-0.204385223050762	0.0938056483602863	-2.17881573896024	0.0293453592661622	0.056936120406057
ADH1A	0.070710738710845	-0.17196004355016	1.69701797546096	-0.10133071425095	0.919287935223207	0.988679444023676
ADH1B	23.2499864699137	-0.814677384957423	0.236779347836023	-3.44066065052942	0.00058029583197609	0.00185963900421169
ADH1C	0.169088204968963	-0.393435110287143	0.793149635779188	-0.496041468771064	0.619865153590127	0.742532800893965
ADH4	0.0831881579396127	-0.374292461876599	1.45423770771972	-0.257380523066961	0.796885036890149	0.898121014770133
ADH5	2179.28813415885	-0.0551868604756689	0.0440557903714127	-1.25265850437401	0.210330013527774	0.307241219715338
ADH6	0.0691089985917203	-0.0553301699207394	1.28219733177925	-0.0431526166443976	0.965579876315172	0.999052814291159
ADH7	0.152546383444467	-0.482674232746818	1.20259533761242	-0.40136047234733	0.688154747004698	0.804990639081993
ADHFE1	559.547843206544	0.256945164609007	0.117395414981162	2.18871550179568	0.028617524556754	0.0556355976002838
ADI1	1275.7201566518	-0.096773851202378	0.0702188778572576	-1.37817427671091	0.168149487204877	0.254540629503939
ADIG	1.49707634921678	-1.92165186803751	0.435470812363488	-4.41281439187135	1.0203546787689e-05	5.29762670802433e-05
ADIPOQ	0.194919102342371	-0.187567382063467	0.801571515032977	-0.23399956029594	0.814985320021445	0.912194923850613
ADIPOR1	1625.37740804038	-0.264960323693503	0.0500431591573719	-5.29463623310183	1.19253558273013e-07	1.01871193330392e-06
ADIPOR2	3582.14596740798	0.115983137279049	0.0903843694915604	1.28322118007228	0.199414597658166	0.293842157615919
ADK	340.764950008945	-0.263687874867544	0.0696461560741644	-3.78610808881899	0.000153025132985434	0.000583153905800648
ADM	155.147464157354	-0.54490034394447	0.241174149563503	-2.25936463311128	0.0238607124841692	0.0474466563277639
ADM2	5.51246013043408	-1.05988463985926	0.233890546785642	-4.53154116070637	5.85549248623465e-06	3.24020671484344e-05
ADNP	2296.60114400963	0.0434564761996337	0.0532060626576684	0.816757978864847	0.414066750567187	0.536301296274403
ADNP2	595.817686059618	-0.0189569924755036	0.08198661148284	-0.231220587515942	0.817143436791246	0.913817165927067
ADO	1222.79298679019	0.135102506215774	0.0518068654222642	2.60781085893904	0.00911232894254475	0.0205758834499493
ADORA1	1221.36885889062	-0.168141723268395	0.142555738703141	-1.17948056527233	0.238206871048345	0.340572254459599
ADORA2A	103.516409906564	0.000554699106922892	0.0827203339243435	0.00670571648598787	0.994649652444592	0.999870641425771
ADORA2B	80.0833881331374	-0.313451779808507	0.137572161210394	-2.27845355521553	0.02269956868141	0.04543202507487
ADORA3	471.337841475283	-0.917393793067318	0.149230841127198	-6.14748121861333	7.87230181226708e-10	1.14905899659808e-08
ADPGK	529.941720550896	-0.344423204077138	0.0501754226036473	-6.86438073073851	6.67803071529696e-12	1.67731316927069e-10
ADPRH	86.5445024798002	-0.769044212150971	0.103979426456434	-7.3961190050725	1.40222349653285e-13	5.37009948969213e-12
ADPRHL1	63.096703837995	-0.418427856171736	0.14055879795516	-2.97688840726442	0.0029118997802408	0.00763815838191469
ADPRHL2	526.298710719766	-0.549042295439919	0.0612015091817838	-8.97105811245806	2.93679456143208e-19	4.85449630923901e-17
ADRA1A	78.9081084438873	0.285679787041654	0.165471550334697	1.72645863572205	0.0842649347808344	0.141257158590737
ADRA1B	110.922286058185	-0.349160884277811	0.181128927128428	-1.92769255476372	0.0538933787170858	0.0962595072394199
ADRA1D	32.2647377389643	-0.543968046581791	0.211426044109866	-2.57285259662298	0.0100864155789379	0.0224452050738302
ADRA2A	104.843988512666	-1.06314151418626	0.191531940592498	-5.5507270009246	2.84484044168268e-08	2.81284325880077e-07
ADRA2B	15.8040412295688	-0.942267026232112	0.1715234149053	-5.49351834414181	3.94004159946922e-08	3.78353547833837e-07
ADRA2C	39.6393501049801	-0.832333781933856	0.16266935749264	-5.11672139586287	3.10892313863693e-07	2.38881897104641e-06
ADRB1	102.340137667271	-0.265971820309745	0.164481471870971	-1.61703210266983	0.105871351480711	0.171174083771067
ADRB2	69.9233996302523	-0.537599531615757	0.144104844142276	-3.73061387919049	0.000191013779059102	0.00070285511548764
ADRB3	1.12875914485505	-1.01726521221041	0.446548046059187	-2.27806441252591	0.0227227401741686	0.0454626718544369
ADRBK1	1971.44228141207	-0.19792555885159	0.0690514501928615	-2.86634905275387	0.00415236129105904	0.0103916495042808
ADRBK2	872.914102578791	0.041277454010212	0.12759252178406	0.323509978743667	0.746309051556876	0.855578960113217
ADRM1	1497.28067570153	-0.189973638614005	0.050834254897049	-3.73711858271053	0.000186141149409801	0.000687541984260038
ADSL	651.90060446633	-0.0387408880054701	0.0548519480655982	-0.706280986759839	0.480013414952149	0.605140437075456
ADSS	645.696080159749	-0.384179849203969	0.0633915950245172	-6.06042250641247	1.35764449229354e-09	1.86881455380477e-08
ADSSL1	80.2899308567758	-0.732788246825845	0.156565681668434	-4.68038869704347	2.86331528181964e-06	1.73159842246379e-05
AEBP1	2113.20822201895	-0.974822141481854	0.223486160331001	-4.36189041879847	1.28943451736179e-05	6.51965060543188e-05
AEBP2	481.810829369534	-0.170069371242149	0.0481574595926708	-3.53152705065099	0.000413167600308669	0.00137793781513531
AEN	511.794279117825	0.229596642569793	0.123397650440376	1.86062410224521	0.0627972787204092	0.109750530494552
AES	6728.57181867999	-0.144967937855179	0.0858017169311396	-1.68956919558525	0.0911104033908798	0.151043648343872
AFAP1	2237.21702756286	0.560901766292157	0.0889203621399574	6.30791140289463	2.82826025619999e-10	4.71133103832109e-09
AFAP1L1	188.95184682091	-0.0422267034984464	0.133695967893426	-0.315841264054476	0.752122995851755	0.860153671561288
AFAP1L2	1365.45781132492	0.779469738977658	0.170615251538179	4.5685818351546	4.91035345371561e-06	2.78330116632063e-05
AFARP1	2.03367472728142	-0.0805219775489841	0.17811366971203	-0.452081963608802	0.651209936636967	0.771526597314319
AFF1	899.074084457941	-0.186991431174719	0.0963859625509753	-1.94002763707242	0.0523763312281956	0.093949011867307
AFF2	452.409228933217	0.403144411904832	0.150015403382922	2.68735345047059	0.00720206981450666	0.0167897818481869
AFF3	938.200743267331	0.318642256902456	0.10120579026889	3.14845875968032	0.00164133881183463	0.00461589248522347
AFF4	3060.21589841674	0.220426192443271	0.0635465759535902	3.46873437530693	0.00052291618822745	0.00169371949092596
AFG3L1	274.954698578971	0.063825751292125	0.0740616940655837	0.861791673784907	0.388802167558858	0.510103379729212
AFG3L2	1204.96728328134	-0.138056516825461	0.0489793967192066	-2.81866511376045	0.00482238015835824	0.0118296337217971
AFM	0.00492473458716579	-0.0338383586125489	2.90048782817136	-0.0116664370330706	0.990691741163476	0.999052814291159
AFMID	344.329481363854	-0.402163895037774	0.112716640501108	-3.56791945936166	0.00035982706431118	0.00121978111181854
AFP	0.474881764780713	-1.83346199280155	0.757860161687494	-2.41926160720608	0.0155520509330504	0.0326647116686788
AFTPH	855.511365191373	0.0190826979489617	0.049689978764737	0.384035139948659	0.700952402844492	0.816553395435036
AG2	877.802538153117	0.440766686464809	0.144988400769941	3.04001343641407	0.00236567594389066	0.00637394437933203
AGA	305.22662231243	-0.278723944918955	0.0796051837758933	-3.50132908057378	0.000462943814603093	0.0015237122829176
AGAP1	713.176017153133	0.26064411848205	0.0931188065945705	2.79904917184846	0.00512533318200633	0.0124652846755536
AGAP11	11.3387467865535	-0.46970261143083	0.156932354784333	-2.9930259574345	0.00276226254571511	0.00729910611205497
AGAP2	2926.04077377848	-0.0781665250276569	0.160126837514988	-0.488153805075558	0.625440902389493	0.747481882008392
AGAP3	3249.96219921063	-0.144771297953311	0.0718054752762083	-2.01615959502296	0.0437832899698766	0.0804836829215297
AGAP4	309.185881716365	0.339504356194091	0.0900668551949378	3.7694705278571	0.000163594224108389	0.000617589750977208
AGAP5	40.1104758818826	0.383439037363849	0.0843792910819707	4.54423155785173	5.51360218013595e-06	3.07921068910855e-05
AGAP6	166.23608043165	0.265393257349757	0.0909740608163042	2.91724096922135	0.00353142832769439	0.00901859551797299
AGAP7	19.1320269599646	0.462068200156793	0.177874078446789	2.59772646015434	0.00938432174413612	0.021084198714172
AGAP8	54.0021696324961	0.164097501981513	0.12303053785866	1.33379488408017	0.182271088087865	0.272525925289471
AGBL1	0.509241210351399	0.730851561373396	0.378080333452903	1.93305892083497	0.0532289398182408	0.0952574901531209
AGBL2	5.69032884898458	-1.55097868998484	0.265641670550174	-5.83861216793504	5.26374396532307e-09	6.2111536479163e-08
AGBL3	10.1137348094766	-0.44825321833764	0.112563325808832	-3.9822314694123	6.82712407878474e-05	0.000286041117165721
AGBL4	44.222063813469	-0.919312606337856	0.234792626044444	-3.91542367333052	9.02455920714979e-05	0.000365135931100998
AGBL5	525.635421253271	-0.0932844718272985	0.0515362468633405	-1.81007499585025	0.0702841579171254	0.120890751878087
AGER	90.646179144078	0.219764824302874	0.141256484735092	1.55578573766021	0.11975905071039	0.190179688393654
AGFG1	1960.72766604429	0.0359225853391014	0.0458356173726907	0.783726442408614	0.43320064338939	0.556822523127655
AGFG2	1009.03214144167	-0.351129756124892	0.106191580541214	-3.30656869721055	0.000944461887244048	0.00285806491930839
AGGF1	1086.7293586245	-0.0829091601494847	0.0367829136409147	-2.25401285387198	0.0241953593492303	0.0480330784042407
AGK	644.087665364663	-0.359009419132748	0.0498044204674234	-7.20838463259647	5.66195115845975e-13	1.86810664814677e-11
AGL	485.851027286993	-0.522759843964727	0.0851465922154769	-6.13952749443925	8.27672984516241e-10	1.20174140544625e-08
AGMAT	20.0134374768963	-0.961886929759202	0.189325122043005	-5.08060905694655	3.76226671479559e-07	2.83011428487541e-06
AGPAT1	3053.96348710453	0.0688689918715029	0.0355881709202856	1.93516525549356	0.052970019864114	0.0948740752898962
AGPAT2	171.721748537711	-0.853118258348937	0.121026404252714	-7.04902590155077	1.80174614379637e-12	5.1931103459049e-11
AGPAT3	3475.18906143184	-0.115586124225022	0.0646438230928951	-1.78804592140105	0.0737685993361388	0.126043352872244
AGPAT4	1274.17488448735	0.102071526850257	0.0871486226575245	1.17123511235945	0.241504285261874	0.344420977580166
AGPAT5	2623.78041244068	0.0942898866298	0.0581817520381988	1.62060926882873	0.105101463137663	0.170111498626027
AGPAT6	1979.93835586581	0.0937315857783844	0.0401913122208293	2.33213549394408	0.01969356433588	0.0402289183840151
AGPAT9	11.2430017234895	-1.0146478402506	0.246069718937647	-4.12341609780809	3.732944726849e-05	0.000166925204664184
AGPHD1	17.0955820699347	-0.494810901688965	0.116083484747912	-4.26254348552252	2.02113151319548e-05	9.69461395466286e-05
AGPS	1001.85318436323	0.0355064420902757	0.0532081123468118	0.667312568031803	0.50457250015077	0.629436764755452
AGR2	1.25800905342426	-1.5280160601594	0.849297765074985	-1.79915233854936	0.0719945863836787	0.12341569679371
AGR3	0.391570443108797	-2.06923770847948	1.82258742670572	-1.1353297395558	0.256237186049171	0.361830255416981
AGRN	3998.56990931591	-0.162322127958129	0.106567390467919	-1.52318760218676	0.127711776935264	0.201086523319059
AGRP	0.198623726795575	-0.389900757254025	0.599126251223607	-0.650782295814485	0.515187030266774	0.640382875850595
AGT	11444.4372842827	-0.426714729941433	0.159963534032733	-2.66757503528345	0.00764008268089192	0.0176534287990979
AGTPBP1	649.961061002475	-0.271585301913757	0.0920957796472048	-2.94894405535335	0.00318861691431079	0.00825319206675196
AGTR1	2.8726312410568	-0.596029570908313	0.208898563982442	-2.85320090069365	0.00432812497598805	0.0107757385473235
AGTR2	0	NA	NA	NA	NA	NA
AGTRAP	335.121931641735	-0.884738625724046	0.106250171569098	-8.32693832544703	8.29599359385428e-17	7.35984018830925e-15
AGXT	0.147647489016813	-0.395792563425929	1.8025588472747	-0.219572617018484	0.826204019420799	0.920555545596688
AGXT2	0.0403137403762643	-0.0588685151159385	2.33451923920682	-0.0252165474275294	0.979882238214575	0.999052814291159
AGXT2L1	2864.1171384338	-0.0953447950505363	0.235752897436734	-0.404426821842657	0.685898879868562	0.80288611164859
AGXT2L2	317.427613889743	-0.239180221018018	0.0756976834324644	-3.15967689065952	0.0015794419036411	0.00446616340933878
AHCTF1	1199.03798179521	0.0349399559426604	0.0716825223822484	0.487426429504564	0.625956167723307	0.748022261725701
AHCY	2228.13180000861	0.0154255607970197	0.0555147506812601	0.277864182180807	0.7811166200214	0.885405897972915
AHCYL1	11047.7443536404	-0.620326129473919	0.131372412614309	-4.72189036594092	2.33662634326402e-06	1.44794468051029e-05
AHCYL2	2486.84129356325	-0.13937056636053	0.0845871882553147	-1.6476557411964	0.0994233350262453	0.162416361129114
AHDC1	1359.39901215432	-0.283514484343394	0.0758062087150599	-3.73999028772257	0.000184027365450508	0.000681556730718658
AHI1	359.679244202798	-0.113976992698685	0.0832127699406886	-1.36970554855852	0.170778835967128	0.257794465157996
AHNAK	9332.93883068847	-0.341816863587693	0.135517684522043	-2.52230448589234	0.0116588741362145	0.0254466342167237
AHNAK2	314.3084958902	-1.0209731145749	0.209072484085445	-4.88334521417771	1.04301030969989e-06	6.99970676341461e-06
AHR	278.373104809091	-0.582575392527073	0.161786034007665	-3.6009003873565	0.000317117066855299	0.00109460004872059
AHRR	54.0780503076486	-0.456159258867563	0.127533749133218	-3.57677290887977	0.00034786212237216	0.00118361249941548
AHSA1	1981.07881853856	0.0419492515612496	0.0524304599170967	0.800093144854726	0.42365683262231	0.546570008500845
AHSA2	605.407970834674	0.370442386004107	0.115741743770887	3.20059447814615	0.00137144399377126	0.00394287599814718
AHSG	7.50648493353392	0.879291847829055	0.190213552875897	4.62265613850734	3.78857448638573e-06	2.21563442899002e-05
AHSP	0.487087399255403	-0.578851904436686	0.597714011983565	-0.968442922252595	0.33282321189444	0.448934844905117
AICDA	0.0206501689311969	-0.119541940251492	2.90048782817136	-0.0412144257563934	0.96712495335399	0.999052814291159
AIDA	740.683653970415	-0.283669878164747	0.0541574836776725	-5.23787035330254	1.62440102758435e-07	1.34084147987543e-06
AIF1	431.164455478378	-0.866416894686228	0.141699515660423	-6.11446616911915	9.68807190852369e-10	1.38278458089187e-08
AIF1L	3570.39415706456	-0.0574068871722519	0.105454135703937	-0.544377769435444	0.586181540363188	0.710055805500692
AIFM1	579.385090663992	-0.141308537314465	0.0546812651141009	-2.58422216493351	0.00975989036227904	0.0218190127853978
AIFM2	199.938355494558	-0.0829594189225497	0.0782610150790193	-1.06003504859714	0.28912865464099	0.399753229965452
AIFM3	396.949113560137	-0.990543755411828	0.246263997472732	-4.02228407553364	5.76364839309581e-05	0.000246122675916257
AIG1	841.144140920035	0.128332200371387	0.067822356862336	1.89218137364162	0.0584668192125543	0.103175663045744
AIM1	33.4754389680298	-1.30937909900296	0.169923897540371	-7.70567953040198	1.30148863809327e-14	6.53786760018799e-13
AIM1L	0.100651466299085	-0.285053197337021	1.13273143556774	-0.251651175544669	0.801310698852323	0.901480362736544
AIM2	17.6105561445172	-0.0417447999804062	0.163132475304211	-0.255895093252034	0.798031843532658	0.898850580943878
AIMP1	930.878777734722	0.100961998628662	0.0453209067385942	2.227713562992	0.0258996219942388	0.0509716789832684
AIMP2	580.910312404877	0.0375625246019287	0.0651838117573547	0.576255416632496	0.564442552876355	0.689640468294188
AIP	1403.5444508796	0.132372553063526	0.0721489817383004	1.83471131364915	0.0665484750664811	0.115419918194399
AIPL1	0.200239493671435	-0.477961558218152	0.693329189821406	-0.68937175188206	0.49058935516082	0.615983777758245
AIRE	7.47916186882256	-0.205703337015903	0.249296153323148	-0.825136426189704	0.409294141388786	0.531293958954233
AJAP1	127.352047963007	-0.184310437301727	0.171370733939463	-1.07550707792869	0.282147765046285	0.391304250698827
AK1	1467.05268881888	-0.369616858405355	0.0870296437187238	-4.24702253866443	2.16630174396192e-05	0.000102895404458244
AK2	829.735303568387	-0.596225667704738	0.0712841786906151	-8.36406729594871	6.05923303655272e-17	5.45049148497347e-15
AK3	1702.70882713142	-0.0958044849110234	0.0541363174328793	-1.76968972870765	0.0767788418892036	0.130460622222562
AK3L1	187.657699002448	-0.81874920130495	0.145831028256106	-5.61436897960478	1.97280843129831e-08	2.0208747384168e-07
AK5	1406.78317931811	-1.00422827017595	0.258855047899594	-3.8795004320931	0.000104671215271955	0.000417820702447804
AK7	10.5509062144407	-1.96185750405429	0.281729720091899	-6.96361570733235	3.31648525260643e-12	8.98330879347455e-11
AKAP1	1676.90312782277	0.223569280456194	0.0563785148222482	3.96550496516393	7.32407276449201e-05	0.000304815079116151
AKAP10	492.143519094121	0.107333077074283	0.0582732182518579	1.84189376001832	0.0654906915483911	0.113779192826615
AKAP11	3333.08521058796	0.0958001769687088	0.085925814928028	1.11491729288749	0.264885865508919	0.371395648850135
AKAP12	1875.15388921785	-0.442761556955193	0.156255427758679	-2.83357553274241	0.00460304283463153	0.0113574582355211
AKAP13	1813.88832171448	0.0199421537671337	0.0699147776652355	0.285235173923033	0.775463974246508	0.880701935634944
AKAP14	1.89031384573212	-0.312037323824552	0.344892862903316	-0.904736970193627	0.365604750258381	0.485798410855176
AKAP2	322.4326546109	-0.448913501556669	0.156828409705465	-2.86245012877297	0.00420379411644401	0.010505411320846
AKAP3	88.8555795459521	0.131149102666904	0.090719342461644	1.44565755337517	0.148273275364432	0.228257991367358
AKAP4	0	NA	NA	NA	NA	NA
AKAP5	259.862508067908	-0.47229075298428	0.193046625327683	-2.44651131395123	0.0144246270056042	0.0306058459998227
AKAP6	3045.76175017544	0.143299914228545	0.111798335066446	1.28177145163545	0.199922831589664	0.294478869988127
AKAP7	584.920927522418	0.366769593974936	0.0807539508156255	4.54181610027144	5.5771682583908e-06	3.10842749617516e-05
AKAP8	592.705181173051	0.0112336964731209	0.0341772012467301	0.328689771641138	0.742390186215003	0.852703777253721
AKAP8L	1228.14172859885	0.0543704544011924	0.0496654202461221	1.09473460874295	0.273632921777768	0.381547275211394
AKAP9	1406.09968795595	0.275153659662419	0.0723134480939967	3.80501368576368	0.000141796350384344	0.0005443313649133
AKD1	163.138881951933	-0.139595234970437	0.07715444143833	-1.80929616452497	0.0704050045506928	0.121077075227672
AKIRIN1	1359.63792691511	-0.624344601063218	0.0676807970295388	-9.22484114350378	2.83981528771025e-20	5.96978561568654e-18
AKIRIN2	1101.37711055831	0.0562560853582818	0.0403316758140339	1.39483629734787	0.163065210503942	0.247930909681308
AKNA	836.220619785966	0.279680273179684	0.0874493602672296	3.19819690304231	0.00138289820664866	0.00397101194287437
AKNAD1	19.4773091818476	-0.896531520933815	0.227416217048077	-3.94224973298312	8.07208618484773e-05	0.000331875312106622
AKR1A1	1176.21719671199	-0.285806919709834	0.0587521919312259	-4.86461713708305	1.14678574930631e-06	7.61897505722568e-06
AKR1B1	2408.56776173167	-0.220838336667966	0.05269188052771	-4.19112649721868	2.77572840046326e-05	0.000128120733329259
AKR1B10	1.41322130409599	-0.625090129481512	0.553952064401854	-1.1284191713528	0.259142935021299	0.365186852470995
AKR1B15	0.271541227192204	-0.701794835705491	0.690463968234757	-1.01641051233955	0.30943394173216	0.423138827200733
AKR1C1	369.136628991555	-0.568163152437416	0.178618867539868	-3.18086862974092	0.00146834197821876	0.00419031044101383
AKR1C2	104.188733341471	-0.910028946641943	0.207954673005009	-4.37609279701073	1.20825591274804e-05	6.15911158475146e-05
AKR1C3	792.22815181753	0.155317778116233	0.138564801858609	1.12090354861344	0.26232892023147	0.368686137360503
AKR1C4	0.09921803041758	-0.0815425620062998	1.44498121222928	-0.0564315724773319	0.954998005821365	0.999052814291159
AKR1CL1	0.0100179118177289	-0.0624062191588634	2.90048782817136	-0.0215157666075116	0.982834226440392	0.999052814291159
AKR1D1	0.044484691217392	0.0291938982449193	1.89621765068675	0.0153958582941922	0.98771636763859	0.999052814291159
AKR1E2	3.66323438019357	-0.329926757155381	0.19542249167711	-1.68827423253055	0.0913585991889997	0.151429148810015
AKR7A2	752.376176240721	-0.536516431452547	0.0623291005478767	-8.60779999609387	7.44760500126769e-18	8.37422562351844e-16
AKR7A3	20.3432479639623	-0.795370960152098	0.135647564135659	-5.86351082100275	4.53181299841631e-09	5.44380517946407e-08
AKR7L	17.0196726365736	-0.546620538398688	0.111285600314963	-4.91187122908651	9.0211293978396e-07	6.15844131853928e-06
AKT1	3038.45779118463	0.0356030543984449	0.0527550945329536	0.674874241315317	0.499755667149263	0.624569263246203
AKT1S1	874.730224339232	-0.186136349657048	0.0548035943331127	-3.39642594472281	0.000682720285418241	0.00214243230893863
AKT2	1619.08889231006	-0.321215054495731	0.0630618991653051	-5.09364701582687	3.51240448347886e-07	2.6597456033861e-06
AKT3	1700.21160415408	0.242734616454287	0.0917448517139254	2.6457573577117	0.00815082590659529	0.0186773664731698
AKTIP	1155.0393245575	-0.19559335921538	0.0539564989456482	-3.62501947008101	0.000288939682584456	0.00101050514668777
ALAD	1890.23801116983	-0.0796721837868709	0.0835450507479465	-0.953643370535976	0.340264194244234	0.457025454315125
ALAS1	883.932731072305	-0.251368045139845	0.0628480149650939	-3.99961789213958	6.34448370263244e-05	0.00026803860787892
ALAS2	5.52789305333954	-0.844133452375734	0.504834479931706	-1.6720994423557	0.094504714582869	0.155550738726186
ALB	21.9646028659622	0.264318498946893	0.188851620109846	1.3996093800686	0.161630323519514	0.245981307591077
ALCAM	4824.58412490879	0.233384530111453	0.0856244038962159	2.7256777214395	0.00641696200126327	0.0151697891583464
ALDH16A1	305.54564389186	-0.45023340591075	0.0972819712439625	-4.6281279064716	3.68986108249704e-06	2.16540426177038e-05
ALDH18A1	1218.91938608484	0.140842708326011	0.0629685967771018	2.23671346567512	0.025305073344791	0.0499642795802203
ALDH1A1	1006.43162427865	-0.672341229616895	0.181965617302272	-3.69488060208669	0.000219990138602883	0.000794956890990238
ALDH1A2	46.3524812838572	-0.932382728628782	0.165377751934541	-5.63789698264755	1.72139430872797e-08	1.78987988875264e-07
ALDH1A3	30.2436242800967	-1.95830784653579	0.30380493750582	-6.44593818195687	1.14887486092161e-10	2.09813407084268e-09
ALDH1B1	528.990381572965	0.210535722851099	0.0613546905513739	3.43145277009933	0.000600357660471913	0.00191757508728766
ALDH1L1	1988.3733711058	-0.396851847747206	0.162641036583438	-2.44004745717181	0.0146853325698623	0.0310805791093388
ALDH1L2	647.323746313753	0.683768749997539	0.117976600190158	5.79579975092875	6.7996359646623e-09	7.75383016253354e-08
ALDH2	8563.59274514859	0.0777847542651685	0.104770268432067	0.74243156411882	0.457825901397768	0.582140232283552
ALDH3A1	4.7904564945988	-1.45492418597757	0.252699170698485	-5.75753447055649	8.53513442256819e-09	9.48675285818787e-08
ALDH3A2	1994.9039186274	-0.2237889653975	0.0595031586934859	-3.76095942318436	0.00016926288850805	0.000635269602900385
ALDH3B1	180.940248001409	-0.595899993833294	0.128883225933289	-4.62356516542917	3.77200167824697e-06	2.20794529229105e-05
ALDH3B2	0.367502813228827	-0.371051564885382	0.652990986592717	-0.568233823289836	0.569876207578313	0.695181396150157
ALDH4A1	1782.43742727198	-0.896315711987358	0.128144052594519	-6.99459470681432	2.66026830074882e-12	7.33945633901316e-11
ALDH5A1	3340.97251091958	0.306044266680629	0.0751716269458448	4.07127368549719	4.67567751575418e-05	0.000203711653874039
ALDH6A1	1409.31503108037	0.17733196268826	0.121017281167295	1.46534413083628	0.142827051965419	0.220964337653884
ALDH7A1	2437.02263923958	-0.102300668886062	0.129329620273479	-0.791007262448756	0.428939753526388	0.55210147035739
ALDH8A1	20.6223327220007	-0.201487942044638	0.162576937786199	-1.23933901565799	0.215219975643632	0.313465524196427
ALDH9A1	3216.95169418057	-0.0653487228737651	0.0675802573467277	-0.966979491340001	0.333554286160576	0.449668192830443
ALDOA	20669.0439544268	-0.306630591976913	0.0785276341438044	-3.9047476129918	9.43237720232897e-05	0.000380442492373394
ALDOB	8.51689100363162	-0.583986085561362	0.159059150488572	-3.67150260621641	0.000241128618893888	0.00086128103927096
ALDOC	27215.7020701014	0.321791233176778	0.135674220029979	2.3717934999418	0.0177019810915854	0.0366587765618656
ALG1	407.953300330144	-0.0514554052693958	0.0666670503713481	-0.77182663673853	0.440217113184547	0.563902435354957
ALG10	53.9773895489158	0.0711209446942122	0.0846026810813141	0.840646463979739	0.400546020591485	0.522181330518323
ALG10B	345.928388490562	0.323849798697796	0.0615237547122738	5.26381720706635	1.41094738254781e-07	1.1864227121076e-06
ALG11	13.6949036541756	0.410925079765543	0.113197393509446	3.63016379640626	0.000283241420514806	0.000993270910744579
ALG12	277.380457137251	-0.102734033707574	0.0533145714145888	-1.92694100283927	0.0539869828024455	0.0963999859107465
ALG13	514.635382634423	0.108028162436636	0.0463519686677689	2.33060570115017	0.0197741605941258	0.0403707659548605
ALG14	119.302308620913	-0.762120400698292	0.0671277473349937	-11.3532843117022	7.14282902323526e-30	1.3814231330937e-26
ALG1L	26.5373328487218	0.0970923177121427	0.198868809619796	0.488222954106111	0.625391927449492	0.747481882008392
ALG1L2	0.0347229032157821	-0.146931622094331	2.90048782817136	-0.050657555142014	0.959598399285821	0.999052814291159
ALG2	434.209271948237	-0.088054050003987	0.0465668724500076	-1.89091612494523	0.0586355415624084	0.103430442704941
ALG3	392.144173949285	0.00333891632173253	0.0593822484471742	0.0562275159503735	0.955160561273139	0.999052814291159
ALG5	388.462567312052	-0.0659890843467524	0.055369927077693	-1.19178564664098	0.233345305221967	0.334834411855828
ALG6	161.051411984874	-0.237339239869902	0.0928424824196187	-2.55636464778272	0.0105772211908466	0.0234000752494822
ALG8	494.729163844678	0.0040446159664933	0.0478701435573979	0.0844914108445	0.932665731576709	0.996726266712359
ALG9	625.984816393156	0.128870622986196	0.0449531944472257	2.86677342001776	0.00414679782498155	0.0103790694881769
ALK	184.080498657659	0.911250888305879	0.177400301756839	5.13669300041509	2.79615173345826e-07	2.17879027095418e-06
ALKBH1	209.313489440695	0.037558734913912	0.0510955133267764	0.735069137552426	0.462297389025594	0.586822755562811
ALKBH2	467.75571269813	0.109047384094501	0.0808897656638685	1.34809865252471	0.177626654783006	0.266529560361808
ALKBH3	277.40596406492	-0.0296260267623862	0.0556605878422623	-0.53226219684104	0.594544410767005	0.717668761966913
ALKBH4	470.437436876082	-0.0773469777538797	0.0542049399402009	-1.42693595526919	0.153598355835296	0.235406308095302
ALKBH5	1939.56198630642	-0.16766251341089	0.0358432229538234	-4.67766287721638	2.9016307526262e-06	1.75148373145414e-05
ALKBH6	104.585667537274	-0.475697137954118	0.0901771256028986	-5.27514194729253	1.32653369550241e-07	1.12522638907968e-06
ALKBH7	695.632728090358	0.101130927584979	0.090900471256085	1.11254569077066	0.265903596378223	0.372569409110689
ALKBH8	250.990787900142	0.1082905089374	0.0586939893540891	1.84500167954346	0.0650372942936878	0.113092858356218
ALLC	0.532851529497988	-0.794798382133418	0.560719542844836	-1.41746153183991	0.156348033622369	0.238938836053466
ALMS1	631.505323633576	0.239605389404908	0.0736343160474495	3.25399083289519	0.00113795951872178	0.00335643390149143
ALMS1P	8.34200610045818	0.877288657975572	0.160426390952419	5.46848091992401	4.53908915976597e-08	4.28015525840438e-07
ALOX12	5.24112133904481	0.306983672955936	0.110722482447547	2.77255048992751	0.00556188904905523	0.0133773080722209
ALOX12B	20.6667050646164	0.99564039568261	0.227853625541858	4.36964912590213	1.24446331813624e-05	6.32141007800461e-05
ALOX12P2	4.25963161414472	-0.571568697804842	0.260235503194013	-2.19635173060426	0.0280667777336758	0.0547240178650679
ALOX15	2.19782695355666	-1.79556113576744	0.476367250121743	-3.76927913350162	0.000163719711668029	0.000617942861760281
ALOX15B	68.4381047053442	-0.713969395277941	0.271402076553294	-2.63067034838159	0.00852166503366538	0.0194052751384774
ALOX5	143.816521458643	-1.05123913596327	0.160316846179753	-6.55725933371088	5.48056576877234e-11	1.08823554381989e-09
ALOX5AP	222.746656292346	-1.39382133047769	0.183564861120612	-7.59307267180005	3.1240721620911e-14	1.40510594453121e-12
ALOXE3	10.6651151418325	-0.639707158509015	0.215710483903308	-2.96558214016044	0.00302110657434913	0.00788079324897657
ALPI	0.0101645714028874	-0.0624062191588631	2.90048782817136	-0.0215157666075115	0.982834226440392	0.999052814291159
ALPK1	99.5408329027114	-0.622751904598781	0.131244984991405	-4.74495771887639	2.08549892177049e-06	1.30740840022824e-05
ALPK2	9.93701533106127	0.08504419929781	0.27003498496183	0.314937708200406	0.75280895033909	0.860581930462111
ALPK3	164.672067599821	-0.454917691049174	0.112849123789654	-4.03120268702415	5.54921617707287e-05	0.000237753302757176
ALPL	614.051333684673	0.315218487254683	0.11575456215011	2.72316253804243	0.00646602370764522	0.0152708387478152
ALPP	0.0463482374798073	-0.233813382436749	2.90048782817136	-0.0806117440541573	0.935750726198982	0.998492467298576
ALPPL2	0.0364324628494038	-0.17667766134412	2.90048782817136	-0.0609130849052754	0.951428428550331	0.999052814291159
ALS2	914.062796275771	0.140093033375687	0.0463509039672843	3.02244447000578	0.00250742082421558	0.00670448206004828
ALS2CL	54.0093314094243	-0.231789782605509	0.152669021654064	-1.51825026514368	0.128951320313845	0.202790578538767
ALS2CR11	3.19569374954516	-0.0156548521831329	0.153492699334302	-0.101990858529611	0.91876393108229	0.988679444023676
ALS2CR12	6.93402082884889	-0.292151482981056	0.223708848593079	-1.30594513725504	0.191571215310229	0.284081222519539
ALS2CR4	723.845178280058	-0.288852339069404	0.0618737374296817	-4.66841589127663	3.03530990630745e-06	1.81968052039635e-05
ALS2CR8	286.76716381773	0.31278930024234	0.072768758582052	4.29840093932134	1.72034757952037e-05	8.40614507021829e-05
ALX1	0.411380879544828	-1.84944251351747	1.08823194150507	-1.69949295088657	0.0892263416332553	0.148288858570693
ALX3	38.353140586978	-0.22587333600538	0.0905733685693403	-2.4938162240533	0.0126377957536626	0.0272723688770179
ALX4	1.50920799845374	-0.930125034172553	0.403958442709988	-2.30252653696933	0.0213054966661406	0.0430311283145647
AMAC1	0.0641389795365398	0.0898637221522043	2.03371888604892	0.0441868946434333	0.964755428410473	0.999052814291159
AMAC1L2	0.922265927422401	-0.229017289162736	0.230496636012965	-0.993581915659084	0.32042645204168	0.435411841854925
AMAC1L3	0.842763183814157	0.624028119696798	0.27510421232255	2.26833356868105	0.0233088833935723	0.0464640079191597
AMACR	326.442265121838	0.0329205975212685	0.0584111966240101	0.56360080642033	0.573025837886229	0.698362827192619
AMBN	0.0316173559147874	-0.00173596195581224	2.90048782817136	-0.000598506892168787	0.999522460619714	0.999870641425771
AMBP	0.0688958634597747	0.119611436877431	1.70150416219892	0.0702974694595239	0.94395689660509	0.999052814291159
AMBRA1	952.955983598255	0.0433751153629441	0.0411029366674167	1.05528020330792	0.291297192388356	0.402262599128227
AMD1	1955.2892490572	-0.216907718075454	0.067577340366247	-3.20976997466734	0.00132841232135166	0.00383741512993891
AMDHD1	14.2705698291643	0.266929218927524	0.143136174289065	1.86486204660226	0.0622007435362329	0.108835825566882
AMDHD2	229.529700479237	0.15598253888944	0.0819502518023391	1.90338083726288	0.0569908696298147	0.101005872569371
AMELX	0.0509760704082757	-0.174321303937171	2.90048782817136	-0.0601006845276346	0.952075444776297	0.999052814291159
AMELY	0	0	0	0	1	NA
AMFR	3348.70227663731	-0.215757885395074	0.0422810524440875	-5.10294500545822	3.34408204332178e-07	2.54423865923853e-06
AMH	167.464300092118	0.813455959238723	0.190979587553517	4.25938693060992	2.04988359565214e-05	9.81991944224784e-05
AMHR2	0.0144831011548687	-0.0326601799090758	2.90048782817136	-0.0112602368442507	0.991015820726465	0.999052814291159
AMICA1	29.4270199559889	-0.671950935134013	0.264717981569597	-2.5383652865204	0.0111371670813706	0.024468114433001
AMIGO1	271.022777449716	-0.361939342971531	0.162522326688767	-2.22701305319514	0.0259464014172233	0.051037774960242
AMIGO2	76.5011893926295	-1.55638241770629	0.184621669240723	-8.43011778686154	3.45317463096881e-17	3.28987179127767e-15
AMIGO3	129.473864032686	0.00206318051350422	0.0785059548363529	0.0262805607269532	0.979033559848933	0.999052814291159
AMMECR1	107.4036141944	-0.0145992891197091	0.0740270135645892	-0.197215697577359	0.843658746959211	0.93458646721447
AMMECR1L	661.769698583369	0.140388153051582	0.042794435200695	3.28052356324361	0.00103614609365582	0.0030943584699357
AMN	1.10597161444127	-0.140658959141745	0.336925351743815	-0.417478110251249	0.676328732144663	0.794472648182567
AMN1	457.686230192395	-0.151035164272822	0.0702713802255697	-2.14931261899228	0.0316096268698534	0.060653852928164
AMOT	1800.30254915095	-0.379900171340231	0.143947421669401	-2.63915926339225	0.0083111925451551	0.018995327797601
AMOTL1	1546.08660830554	-0.0546933773402335	0.0847755025889559	-0.645155447858809	0.518826454429865	0.643996125324023
AMOTL2	2938.43610458968	0.36181429697556	0.10649492308794	3.39747930215214	0.00068009732538097	0.00213558731496476
AMPD1	0.0560357526734263	-0.261203064279588	2.90048782817136	-0.0900548734397778	0.928243609228183	0.993929765088539
AMPD2	1656.7016952772	-0.256961117032306	0.0750571929545577	-3.42353753074511	0.000618117157433936	0.00196780013576499
AMPD3	286.318988991101	-0.797700636604876	0.15175871890497	-5.2563743444908	1.46923079880669e-07	1.23119106410623e-06
AMPH	999.143006078491	-0.190886094371518	0.16566684484092	-1.15222870668428	0.249227104301021	0.353635524371368
AMT	278.120390481275	0.440322504729385	0.146943428163406	2.99654438604584	0.00273058483197912	0.0072236696663573
AMTN	0.099729034372647	0.00533311026503407	2.90048782817136	0.00183869424075342	0.998532935079907	0.999870641425771
AMY1A	1.80032613016178	-0.166205401102093	0.252546080543791	-0.65811910738909	0.510461598846865	0.635448463034138
AMY2A	2.82216371487421	0.0501413359337912	0.211793498635492	0.236746341397793	0.812853581497795	0.911021573143681
AMY2B	193.528083695926	-0.221029375199216	0.135923918854483	-1.62612568164581	0.103922921777835	0.168500846341625
AMZ1	381.397851839193	0.932649484235918	0.147992302117515	6.3020134891566	2.93803590271961e-10	4.85866606031355e-09
AMZ2	1725.52543086472	-0.0801743343221229	0.0390045191209729	-2.05551397963557	0.0398293868109105	0.0741529015135743
AMZ2P1	367.165282294408	-0.369598454181857	0.122413881107118	-3.01925280727305	0.00253398985125216	0.00677084328864559
ANAPC1	457.822240367585	0.0907240826197768	0.0684376178477686	1.32564641308208	0.184956844948245	0.275859133284419
ANAPC10	97.6114758902436	-0.0789623050058802	0.0476304142398489	-1.6578126868319	0.0973552797829443	0.159509582429866
ANAPC11	1399.52067733858	-0.11909470207908	0.0733798686979737	-1.62298875961832	0.104591807743045	0.169385828316068
ANAPC13	1414.85737527923	0.0611115923847544	0.0442611945868737	1.38070363791939	0.167370102294137	0.253519562842153
ANAPC16	1177.26630253499	-0.113822295592601	0.0575165010374802	-1.97895027582484	0.047821604931439	0.0868177827254322
ANAPC2	1157.48939869579	0.235853794993211	0.0524962636429217	4.49277298280661	7.03017151297508e-06	3.80743536995066e-05
ANAPC4	439.270791111113	0.027261375830759	0.0488715329510078	0.557817080509581	0.576969297956505	0.701665485913275
ANAPC5	2467.92171125373	-0.0694197527218422	0.0431544809096738	-1.60863370983755	0.107696458670517	0.173657621368001
ANAPC7	1107.28752345616	-0.130076762853634	0.0384132224113579	-3.38624969966522	0.000708548802960036	0.00221450126846268
ANG	23.9423622929294	-1.13926033329637	0.140985421512638	-8.08069601149681	6.43981572267657e-16	4.66464554593876e-14
ANGEL1	973.135756682581	0.441716193736465	0.0758038228147138	5.82709654124102	5.63999890034791e-09	6.58970069361004e-08
ANGEL2	875.602652476828	0.113550010930373	0.0397835926632941	2.85419197535518	0.00431464497564951	0.0107477117245056
ANGPT1	92.1829465995493	-1.01790572204915	0.189490725101952	-5.37179707081434	7.7955809603776e-08	6.93817467895549e-07
ANGPT2	288.571399724091	-0.293731078464176	0.213698260231307	-1.37451319512962	0.169282416669707	0.255995147266568
ANGPT4	4.49890872982194	0.176682954500567	0.232626238145126	0.759514300318703	0.447544962918833	0.571132931893779
ANGPTL1	106.593610165303	-0.12838082598028	0.21694449549895	-0.59176807268153	0.554005905571241	0.679133518585556
ANGPTL2	6028.89505143182	0.787884887115333	0.154141919850193	5.11142515858799	3.19737492127106e-07	2.44415932716926e-06
ANGPTL3	0.0394083578272074	-0.175496764584926	2.33946704193672	-0.0750157029096856	0.940202217980983	0.999052814291159
ANGPTL4	381.673440245754	-0.472799735771162	0.163897044656798	-2.88473618765493	0.0039174178364693	0.00987817818585239
ANGPTL5	2.35721729604343	-0.908464039153078	0.248772781996582	-3.6517822884883	0.000260426623834611	0.000922294617279138
ANGPTL6	12.7743385783885	-0.366294953745186	0.155940095595439	-2.34894657686679	0.0188266077905728	0.0386607129613163
ANGPTL7	1.5230005971755	-1.89667315127581	0.405203602933824	-4.68079044101087	2.85770938134729e-06	1.7291867331566e-05
ANK1	477.35829060957	0.72622557081052	0.149918362366664	4.84414023303128	1.27161100550263e-06	8.35926473365765e-06
ANK2	6369.05558633258	-0.269954908710588	0.11487572620064	-2.34997346819021	0.0187747492814231	0.0385665056933322
ANK3	1576.96235003589	0.153596568429837	0.173496848140673	0.885298897794958	0.375995444299508	0.496641516749204
ANKAR	27.3012028116699	0.438839219837534	0.100657393685398	4.35973159814883	1.30222067769709e-05	6.57742175676723e-05
ANKDD1A	185.522658593045	-0.412794110918709	0.100646974206788	-4.10140606979983	4.10647198182238e-05	0.000181198193311533
ANKFN1	101.101014229161	0.468329159462066	0.153488517891594	3.05123253449381	0.00227903996799829	0.00616628888935184
ANKFY1	3999.24570126434	0.160102034453464	0.0627560712551538	2.55118000938141	0.0107358859681192	0.0237022870574687
ANKH	2178.07957145692	-0.134404109687001	0.0813889444235564	-1.65138042566996	0.0986609192000704	0.161348061671686
ANKHD1	1816.11364741854	0.271837174403069	0.0526204495219513	5.16599871100814	2.39158438159368e-07	1.89020195913453e-06
ANKHD1-EIF4EBP3	363.447104217017	-0.0477588327012478	0.104131106514473	-0.458641363756274	0.646491727715391	0.76724228992832
ANKIB1	2718.85296251199	0.0995664753012741	0.069741129556637	1.42765791053636	0.153390346370458	0.235124776001004
ANKK1	1.4298802156562	-1.8929755539188	0.405261731870993	-4.67099507565	2.99744125847748e-06	1.80200540686834e-05
ANKLE1	27.4880341613883	-0.012176479601393	0.127587731634036	-0.0954361320281107	0.923968417833037	0.99132943771525
ANKLE2	1180.69898940632	-0.0629738366486903	0.0353753669933178	-1.78016065983388	0.0750496715825391	0.127934973783753
ANKMY1	188.6780613426	0.152961064857117	0.0648523358343447	2.35860532838528	0.0183437532960274	0.0377855137655948
ANKMY2	708.157414487006	-0.0854488666378517	0.0528675834987301	-1.61628092269253	0.106033589549766	0.171376368200942
ANKRA2	372.100248401558	0.284266551248491	0.042802996572499	6.64127687338444	3.10977244604792e-11	6.57191802048275e-10
ANKRD1	1.5597239361194	-1.77936106853479	0.441960731113091	-4.02606146490303	5.67188687368037e-05	0.00024263280720411
ANKRD10	1436.09649725498	0.0911927678237235	0.0808052578320745	1.12854992695198	0.259087744021973	0.365135682386137
ANKRD11	2709.85078215834	-0.00147191041500156	0.0439014453411248	-0.033527607202097	0.973253850839663	0.999052814291159
ANKRD12	1266.1478802671	0.238984142071178	0.0655209180447984	3.64744800901261	0.000264857882150959	0.000935931196930304
ANKRD13A	1037.92501745643	0.0441717320315825	0.0505871057857797	0.873181640765053	0.38256408010371	0.503730208960087
ANKRD13B	905.567296227433	0.342804426527902	0.0745440274463577	4.59868400288119	4.25168101185728e-06	2.45708645419292e-05
ANKRD13C	569.832884277042	-0.310641013754398	0.0522596290908861	-5.94418711265926	2.77832100021001e-09	3.53272374385678e-08
ANKRD13D	634.422103063361	-0.157353545399495	0.0683951870268791	-2.30065231545688	0.0214112914262399	0.0431933218090622
ANKRD16	245.957905377395	0.18819529971828	0.0582746756135315	3.22945254927477	0.00124027461213144	0.00360596978331662
ANKRD17	2220.99465703942	0.129692746233599	0.0718108019208565	1.8060339498302	0.0709130367201766	0.121831583029956
ANKRD19	73.8044775741153	0.157297631883275	0.133986046047919	1.17398517624006	0.240400963259413	0.343151127716956
ANKRD2	9.47943083657453	-0.748144851967245	0.267488158229017	-2.79692700013546	0.00515911884363629	0.0125285482717134
ANKRD20A3	45.8547275262147	0.298429075411272	0.135881149023041	2.196250749695	0.0280740007349976	0.0547274643901677
ANKRD20A4	5.32908470358174	0.62347413267962	0.224049626029988	2.78275015998541	0.00539002946978892	0.0130238843010642
ANKRD20B	19.4693359735933	0.0598958357210036	0.135404346759898	0.442347953771471	0.658237435073969	0.777803628907592
ANKRD22	71.667072747921	-0.911304826441779	0.25778583297779	-3.53512377276487	0.000407584195389537	0.00136142976491082
ANKRD23	62.6712771005698	0.365076895256301	0.0806269125047721	4.52797811443782	5.95507476407394e-06	3.28778606729061e-05
ANKRD24	329.072003399938	0.00383297312276988	0.14528547068207	0.0263823567819636	0.978952366500734	0.999052814291159
ANKRD26	318.71106557248	0.322248339697706	0.0736349779882606	4.37629437125766	1.20713963299669e-05	6.15666679909178e-05
ANKRD26P1	0.274075418202661	-0.58516587441761	0.551749868493545	-1.06056368625026	0.288888232931102	0.399477936857394
ANKRD27	478.876106853104	-0.349531165557053	0.0586202394086506	-5.96263626834443	2.48200509457936e-09	3.19374441311808e-08
ANKRD28	1467.58714680385	0.179485023628531	0.0583951794673268	3.07362739982598	0.00211473371943371	0.00576935394750289
ANKRD29	62.1644760369203	-0.0577119609985218	0.189313384529736	-0.304848815322178	0.760481300672402	0.867250920160638
ANKRD30A	0	NA	NA	NA	NA	NA
ANKRD30B	1.9471950200734	-0.803218134243757	0.439620506325365	-1.82707158261924	0.0676890072911088	0.117072563138083
ANKRD31	1.31960518840752	0.778689029633515	0.297335875714755	2.61888689940847	0.00882171904733195	0.0200084492055119
ANKRD32	115.139915767273	-0.5667650618117	0.088119397916725	-6.43178545485872	1.26113667726251e-10	2.27734671692408e-09
ANKRD33	0.149814686783893	-0.308908635392813	0.815331332220248	-0.378874971665343	0.704780710773298	0.819807970161308
ANKRD34A	174.77240302595	-0.732975333997933	0.20544619145972	-3.56772412664384	0.000360095333824388	0.00122024810903968
ANKRD34B	2.81846947880493	-1.20242540077747	0.352169200173715	-3.41434003934572	0.000639367248213134	0.00202611217113584
ANKRD34C	19.2534146592558	-0.665265485888736	0.360524210372836	-1.84527270776282	0.0649978785245184	0.113034706471017
ANKRD35	133.991452505038	-1.38757495561197	0.205496546266542	-6.75230304752758	1.45516527593892e-11	3.31482879112589e-10
ANKRD36	230.553603290066	0.370266304523966	0.0927466311705801	3.99223454103653	6.54535864949476e-05	0.00027542914769632
ANKRD36B	37.460926222366	0.381936970434999	0.141862059108263	2.69231232674778	0.00709584592958174	0.0165741135601583
ANKRD36BP1	76.8713082865778	-0.00534758341821467	0.154652843848743	-0.0345779830821918	0.972416257954552	0.999052814291159
ANKRD37	91.5048920854716	-0.176636209714197	0.113535974982506	-1.5557730467494	0.119762069542209	0.190179688393654
ANKRD39	191.303351916486	-0.0740728465839195	0.0783445788833053	-0.94547507485172	0.344416390015387	0.461768664325656
ANKRD40	2661.70299629074	-0.0678214685153093	0.0624659904714246	-1.08573430123284	0.277596560390834	0.386266456432745
ANKRD42	223.64011321901	-0.32270020951819	0.0785994130227503	-4.10563129046251	4.03212191272252e-05	0.000178458656709285
ANKRD43	374.83810913093	-0.771092450294763	0.230688507137337	-3.34256985691838	0.000830064592926786	0.00255343553796788
ANKRD44	163.211607564699	0.377753674689061	0.121268475438156	3.11501957391808	0.00183932703791165	0.00510586836704625
ANKRD45	50.7324830247227	-1.07694250757772	0.171491678135713	-6.2798528726593	3.38893578227035e-10	5.51700488460509e-09
ANKRD46	1539.07393104802	0.0773158312396606	0.0661926434669459	1.16804265836987	0.242789558251867	0.34602432251961
ANKRD49	175.144480359659	-0.00866754620849497	0.0473300126770466	-0.183130020852465	0.854696000839726	0.942299661169781
ANKRD5	18.5061145558383	-1.01232496997991	0.182653665740452	-5.54231948138623	2.98491061126269e-08	2.93334203362909e-07
ANKRD50	670.282486129391	0.280076939225235	0.087882436343638	3.18695009922208	0.00143781579003859	0.00410743831304967
ANKRD52	1361.88770782371	-0.0405980506672349	0.0618732821672968	-0.656148328408754	0.511728691567479	0.636534145543803
ANKRD53	7.29251118341116	-0.572881220402889	0.158141308593246	-3.62259061531098	0.000291667236682737	0.00101820295260724
ANKRD54	520.623855175351	-0.102749096932011	0.0544823719761296	-1.88591452987819	0.0593064732008314	0.104423451538973
ANKRD55	58.8917258274585	1.17847520966293	0.242677811263128	4.85613086556624	1.19701608372259e-06	7.92546766833098e-06
ANKRD56	42.3856593260232	-0.895804058905344	0.35656501492417	-2.51231618754255	0.0119941570479641	0.0260578518656062
ANKRD57	298.332200168763	-0.0405467791908927	0.102458403190269	-0.395738933346403	0.692297630645433	0.808272633666325
ANKRD58	11.1164856557418	-0.804694215194699	0.160091990794854	-5.02644892601689	4.99645473540328e-07	3.64097342059907e-06
ANKRD6	878.630454925817	0.260953274510928	0.0774171266079457	3.37074347685936	0.000749656281875606	0.00232980113955877
ANKRD7	4.42523120948428	-0.102931388452173	0.199966511679035	-0.514743131676907	0.606732529098848	0.72962045323315
ANKRD9	64.0255847591447	-0.656290387852473	0.152161368435497	-4.31312096230707	1.60965990966678e-05	7.92738035471238e-05
ANKS1A	1102.28862069979	0.0260422028280667	0.0504275457989603	0.51642812307165	0.605555427967298	0.728459412632179
ANKS1B	1083.43891924147	-0.0670395743759622	0.146560476159339	-0.457419190580941	0.647369773356338	0.767933323720638
ANKS3	443.89212156685	0.113970957125187	0.0830784273569622	1.37184779191221	0.170110825842092	0.25688634120294
ANKS4B	0.221089867450287	-0.388722804548936	0.808110714570202	-0.481026668178358	0.630497545143455	0.752472849310362
ANKS6	652.636588884713	0.374767239452671	0.0754073722294373	4.96990185936184	6.69867987570397e-07	4.71646209211079e-06
ANKZF1	643.009561102948	0.283483665841788	0.0753115295924043	3.76414696894403	0.000167118579229115	0.000628441244855354
ANLN	1792.83074439221	-0.482387197619774	0.187951729914649	-2.56654832514089	0.0102716311494615	0.0228075024604575
ANO1	33.458115909124	-0.570419399174333	0.160576958743545	-3.5523116369724	0.000381862310812868	0.00128416224849954
ANO10	520.921844404875	-0.158725129477939	0.0638263687294603	-2.48682688107676	0.0128888101651042	0.0277583060794114
ANO2	21.2594835633468	-0.0648491196638435	0.14767521336611	-0.439133407602212	0.660564873591006	0.779908134055431
ANO3	151.699943814693	-0.881442630310474	0.263723433508287	-3.34229923592579	0.000830874361827729	0.00255511371565404
ANO4	170.801258061334	0.200732740615364	0.165983419893052	1.20935416769158	0.226526808699117	0.326942423898576
ANO5	422.607580935648	0.399154074617234	0.135181886892037	2.95271862077215	0.00314988937472619	0.00816716188593705
ANO6	1047.3407996043	-0.618997062510645	0.10256814655467	-6.0349834066731	1.5897902285171e-09	2.15916734687646e-08
ANO7	13.7902241461934	-0.623491962347479	0.151235789351695	-4.12264825026015	3.74541407245045e-05	0.000167444078042514
ANO8	1251.13738014431	0.695728688565988	0.0987941543622883	7.04220500754204	1.8922114151762e-12	5.42153611400113e-11
ANO9	0.735428106141748	-2.13617350610924	0.480888802463281	-4.44213609293253	8.90701921073714e-06	4.68867042829767e-05
ANP32A	2524.48397029859	-0.132981602638709	0.0516020146343328	-2.57706222481925	0.0099644011168356	0.0222120236975104
ANP32B	2106.39042210567	-0.0276172852474392	0.0702402536111622	-0.393183165316054	0.694184202663652	0.810035144172501
ANP32C	1.87185406515221	0.27544796315062	0.202327702120497	1.36139520324595	0.173388831168977	0.26112287765208
ANP32D	0.0259898456363159	-0.0314820012056007	2.90048782817136	-0.0108540366554301	0.991339901771768	0.999052814291159
ANP32E	1516.01463986873	-0.281375148729809	0.0628552106349484	-4.47656042971496	7.58552043319892e-06	4.06368124847739e-05
ANPEP	62.8702771239013	-0.448386171992214	0.155677911058169	-2.88021703878513	0.00397401495676233	0.0100009693251507
ANTXR1	4404.96882699374	0.082311757381189	0.0849491250930612	0.968953562394163	0.332568359222135	0.448745696459645
ANTXR2	243.713173393945	-0.45781481487569	0.128807798913165	-3.55424763670034	0.000379062108969512	0.00127629895325041
ANTXRL	0.299850050651367	-0.582809721950308	0.501720277267356	-1.1616228172491	0.245388709572101	0.349213954608127
ANUBL1	66.6824198354919	-0.660685559664966	0.144346610658045	-4.5770770553811	4.71517814222062e-06	2.69080983389043e-05
ANXA1	773.451672668445	-2.37610785159823	0.211327109034525	-11.2437437035588	2.48610905449633e-29	4.00677909282992e-26
ANXA10	0.00988197706074452	-0.0624062191588631	2.90048782817136	-0.0215157666075115	0.982834226440392	0.999052814291159
ANXA11	955.081421624772	-0.869655740047844	0.126282419503144	-6.8865939017441	5.71440459991816e-12	1.45416559161075e-10
ANXA13	3.05598069714326	-1.35021573862624	0.305465088872386	-4.42019657176052	9.86111589552379e-06	5.14608692443146e-05
ANXA2	846.269508247698	-1.53894759370708	0.166599081341341	-9.23743145110123	2.52485225704248e-20	5.54893666490927e-18
ANXA2P1	5.07168211978033	-1.07689609384914	0.179821811698642	-5.98868448536088	2.11545090693213e-09	2.77376931140925e-08
ANXA2P2	279.719447390767	-1.7779441996291	0.18327292337831	-9.70107404223088	2.98341324572544e-22	1.03034307450589e-19
ANXA2P3	0.539569139079309	-0.609949854777465	0.404603547367439	-1.50752473315203	0.13167620905656	0.206270685497641
ANXA3	60.5468226596013	-0.354054616807278	0.22673093798479	-1.56156288133483	0.118390999544757	0.188311697606349
ANXA4	411.116956396328	-0.283605896978535	0.0889776287706341	-3.18738429981779	0.00143565883403566	0.00410248845305107
ANXA5	4045.78258251351	-0.572353966900383	0.101325591267284	-5.64866150537021	1.61701893142439e-08	1.69044033155393e-07
ANXA6	4482.69179197487	-0.231455091484312	0.0678985053125466	-3.4088392729544	0.000652399051479009	0.0020603196694324
ANXA7	2063.69350363724	-0.13700020857317	0.055206712446651	-2.48158606991061	0.0130799117657279	0.0281229008948502
ANXA8	2.46972635271417	-0.823621416182662	0.354490621285112	-2.32339409487574	0.0201579910528539	0.0410460672733412
ANXA8L1	0	NA	NA	NA	NA	NA
ANXA8L2	1.10384571448625	-1.07989607536839	0.381112583885945	-2.83353560346244	0.00460361794112904	0.0113574582355211
ANXA9	47.4818957227425	0.357234649282298	0.0832371690465962	4.29176836951672	1.77255801197282e-05	8.62205028962635e-05
AOAH	126.692628198669	-0.542448724490007	0.138050185697531	-3.92935889038583	8.51726402089971e-05	0.000347665441460955
AOC2	18.5941533934484	-0.099493563829819	0.120276061730538	-0.827210023327174	0.408118031440507	0.530016299225047
AOC3	57.5347656111888	-0.690003033251422	0.173853000654117	-3.96888768474117	7.22089041630585e-05	0.000300779712796371
AOX1	15.4066528712418	-1.57108310461016	0.253211340134449	-6.20463168741161	5.482514888474e-10	8.36213232989647e-09
AOX2P	0	NA	NA	NA	NA	NA
AP1AR	412.700792391409	0.0354486955988758	0.057916191168754	0.612068834008554	0.540492216540287	0.665662029145396
AP1B1	3675.34778542012	-0.184130268661854	0.0400779664619411	-4.59430168036863	4.34200841911462e-06	2.50221820100348e-05
AP1G1	2129.73952402098	0.0308338032090551	0.0403496433369174	0.764165446311246	0.444768655128179	0.568452669189729
AP1G2	330.196140825248	0.0218669308329867	0.109332949431791	0.200003118425235	0.841478142247745	0.932938963028627
AP1M1	1654.5156834981	-0.214711870221728	0.0384192206997098	-5.58865761229117	2.28831627693088e-08	2.30860911819735e-07
AP1M2	0.885475614819216	-1.83899828212915	0.448099151648602	-4.10399858014301	4.06069954869324e-05	0.000179567145218994
AP1S1	1350.79867116725	-0.0846479642318351	0.0751179428992128	-1.12686744291452	0.259798530316577	0.365897434920085
AP1S2	800.343009007299	-0.518150752461866	0.0777658581463122	-6.66295936048174	2.68367890527594e-11	5.74776855238502e-10
AP1S3	20.5895985919112	-0.538758755657459	0.131675502353235	-4.09156408009878	4.28473511160518e-05	0.000188376397041246
AP2A1	2663.8501791883	-0.343341024675689	0.0651783121570051	-5.26771886710767	1.38129427713242e-07	1.16503407412738e-06
AP2A2	2632.43172091761	-0.117490583361849	0.0563111799219698	-2.08645216677497	0.0369376837766173	0.0694309266439673
AP2B1	12142.9896784216	0.190732629263338	0.0482557506671562	3.95253677802912	7.7327039558101e-05	0.00031926277356882
AP2M1	8200.61328174034	-0.224409540689531	0.0546838521062593	-4.10376248281609	4.06484787637182e-05	0.000179648441336908
AP2S1	841.262193800143	-0.608296198226288	0.0823631930930881	-7.38553442845256	1.51842238637769e-13	5.78076554183948e-12
AP3B1	857.412183137452	0.0544743925724131	0.0535299255666787	1.0176437197649	0.308847302350743	0.422485982986516
AP3B2	1386.34506625809	0.145414520308088	0.111334757423735	1.30610173923178	0.191517961601813	0.284067595473508
AP3D1	4084.13026900298	0.140403658825232	0.0352258734884495	3.98581056822537	6.72501502960812e-05	0.000282129697771412
AP3M1	1360.89357612605	0.137441950394735	0.0531016656447892	2.58827945839062	0.0096456691173089	0.0216061200751395
AP3M2	1042.41502456594	-0.233740210396769	0.0771077132719216	-3.03134667698523	0.00243465534235042	0.00652977871599738
AP3S1	628.359145256118	-0.363772540915111	0.0533395168859186	-6.81994442681473	9.10757353982056e-12	2.20175590325162e-10
AP3S2	2142.19687730339	0.111836162112202	0.0400925534529226	2.78944972271527	0.00527976933986397	0.0127859334102282
AP4B1	312.184575820191	-0.337796139341404	0.0572634011175126	-5.89898840706648	3.65736930083459e-09	4.49387053863665e-08
AP4E1	253.016256905029	-0.0327443732740051	0.0463597118594927	-0.706310974780149	0.479994769922198	0.605140437075456
AP4M1	345.122926789892	-0.0965698359807892	0.0612670665716501	-1.57621119117648	0.114977140260462	0.183606464588996
AP4S1	140.521594169295	-0.0975079244335719	0.0771175338072853	-1.26440667406769	0.206084098614245	0.302081739214757
APAF1	565.069155957126	0.179567869092557	0.063508888649806	2.82744467601553	0.00469211222046707	0.0115452226900551
APBA1	1283.84807945099	-0.164563950235727	0.117788334212923	-1.397115863259	0.162378732242895	0.247042533163751
APBA2	3781.81417468986	0.0447925763775115	0.0717626380222436	0.624176836470637	0.532511457318143	0.658026425438175
APBA3	250.320811064805	0.212374208196579	0.0716825551945738	2.96270421192596	0.00304949452838634	0.0079450365946503
APBB1	5194.1393840309	0.0409822110743316	0.079884866783408	0.513015953139745	0.607940161364832	0.730642592180531
APBB1IP	348.579092530332	-0.85163846698147	0.158168412854944	-5.3843776491739	7.26957321956064e-08	6.49993278161363e-07
APBB2	2488.88602706599	0.35990811405471	0.0770181659260006	4.67302888516602	2.96790007128202e-06	1.78480060256823e-05
APBB3	556.929931685677	0.162489889095855	0.0865109215382035	1.87825867771041	0.0603457865027757	0.106069936468571
APC	4299.54881061558	0.118056946800772	0.0802221455746962	1.47162539664121	0.141122063544837	0.218869343140108
APC2	10276.9670182219	0.603127930823222	0.0826253600866991	7.29954980154226	2.88732181408261e-13	1.02837576214287e-11
APCDD1	2869.30188739453	0.269460239425375	0.102279585591462	2.63454567074301	0.00842499687962333	0.0192187646229786
APCDD1L	1.24970169077822	-2.15845175630809	0.541702378853747	-3.98457130809618	6.76020553064718e-05	0.000283483033310313
APCS	0.0189822465237817	-0.0612280404553895	2.90048782817136	-0.0211095664186914	0.983158253697651	0.999052814291159
APEH	1590.99144158708	0.124840345029085	0.0503597958524143	2.47896844925553	0.0131762960838396	0.0282955325628978
APEX1	3334.26119091175	0.197488285581276	0.0551219063553727	3.58275499958334	0.0003399894569888	0.00116132039882787
APEX2	313.725910261756	-0.119436719831758	0.049617735307863	-2.40713767145335	0.016078107568229	0.0336635921153567
APH1A	3332.07154256963	-0.0327613580872492	0.0460985661331652	-0.710680631423789	0.477282164633035	0.602404037329694
APH1B	910.827305916417	0.185499906383379	0.0547936647393814	3.38542616679654	0.000710678251724518	0.00221972180044447
API5	2043.99575820736	0.067198645278668	0.0399837670182819	1.68064818024631	0.0928312714856155	0.153292075694314
APIP	299.837009681645	-0.206857633620552	0.0540088348766675	-3.83007028559168	0.000128106662713895	0.000497806481190822
APITD1	122.437169735882	-0.808762406803562	0.0800149108449207	-10.1076461657384	5.10971562493024e-24	2.53389487656797e-21
APLF	27.9884984719447	0.00444329723415601	0.0969235347948759	0.0458433263248145	0.963435125678995	0.999052814291159
APLN	1099.75118686473	-0.386696906411559	0.131204791418638	-2.9472773229578	0.00320585552299442	0.00829115349220542
APLNR	3050.47009969747	0.0249336076683132	0.229580691537463	0.108604985468669	0.913515806315836	0.985087142173685
APLP1	7691.21054133683	-0.667776973731355	0.13470510986914	-4.95732473979695	7.1470463174434e-07	4.98823081123621e-06
APLP2	12080.3151573966	-0.0551150010761234	0.0573810750899325	-0.960508338154043	0.336799436520635	0.45315855727766
APOA1	3.27531974164177	0.0784731548625121	0.23681894366919	0.331363503470949	0.740369929122555	0.850939230357771
APOA1BP	1563.57030526829	-0.176600487183311	0.0804076306509707	-2.19631502325804	0.0280694031655364	0.0547240178650679
APOA2	0.0908772952411299	0.23859357090755	2.20356840087339	0.108275999425742	0.913776760355832	0.985195815881469
APOA4	0.0141237080256319	-0.0909740797051773	2.90048782817136	-0.0313650961819525	0.974978376659546	0.999052814291159
APOA5	0.225300886563697	0.167032018621168	0.594107052542024	0.281148015170806	0.778596874940138	0.883429953730846
APOB	4.4402660081481	-1.68659102290468	0.276200896791153	-6.10639227641604	1.01908361537427e-09	1.44388843379769e-08
APOB48R	107.316920935644	-0.588003174281959	0.139020177993669	-4.22962466864873	2.3408152857075e-05	0.000110234884000358
APOBEC1	0	NA	NA	NA	NA	NA
APOBEC2	2.26005307401714	0.252204778291764	0.144958957195807	1.73983576572707	0.0818878603260415	0.137737973448047
APOBEC3A	2.9469725812716	-0.732742439395756	0.306243655193351	-2.39267794440714	0.016725915328912	0.0348539168689966
APOBEC3B	24.7796888698655	-0.641100998617925	0.212808046061205	-3.01257875575597	0.00259038211888477	0.00689959925344049
APOBEC3C	57.3125117526036	-0.684508252857929	0.142757313274483	-4.79490848599685	1.62749110200197e-06	1.04605111042599e-05
APOBEC3D	7.45713961372196	-0.829284726479798	0.15872819949626	-5.22455826445218	1.7457135388372e-07	1.42999152228342e-06
APOBEC3F	23.7671509025803	-0.938804667668446	0.13294836893523	-7.06142298087022	1.64806083918021e-12	4.80022539604596e-11
APOBEC3G	54.1821277047274	-1.05877544862851	0.136896310551681	-7.73414158761281	1.04103124033943e-14	5.3122807884339e-13
APOBEC3H	1.34204571461067	-0.83043399561246	0.306274415899644	-2.71140504234792	0.0066998728146695	0.0157442940748126
APOBEC4	0.127759328642867	-0.514778869128165	2.70862883842981	-0.190051461397931	0.849268804961583	0.939046291690413
APOC1	1717.85986440572	-0.349301125198585	0.154755393670909	-2.25711761582528	0.0240007264238491	0.047690747871904
APOC1P1	1.34014851581437	0.468310249869124	0.311198528031484	1.50486010596344	0.132360046788454	0.207140581395752
APOC2	342.405897384039	-1.10178910794544	0.18139501860445	-6.07397665284293	1.24780877917977e-09	1.73242080325462e-08
APOC3	0.109637483936297	-0.137506192466537	2.90048782817136	-0.0474079536314512	0.962188090068365	0.999052814291159
APOC4	1.71273090928534	-0.148179315299107	0.26228571690866	-0.564953810850136	0.572105181336001	0.697504520395781
APOD	6090.96073754796	-0.17497900521639	0.167848410291527	-1.04248235007099	0.297188104277075	0.409199625282545
APOE	43484.8098287631	0.0807662742521839	0.146747695343958	0.550375077870067	0.582062138815093	0.706407377418033
APOF	0.0859487401659064	0.0922227083129474	1.35620676242749	0.0680004781482411	0.945785253659887	0.999052814291159
APOH	0.639976601700998	-2.36419104273687	0.793201547004486	-2.98056786659734	0.00287714477728814	0.00756443447427305
APOL1	198.774081613086	-1.00178718989459	0.14520163157322	-6.89928328656157	5.22655538394497e-12	1.33882888907941e-10
APOL2	996.058676008476	-0.318399559366175	0.0914326154182719	-3.48234115265772	0.000497050016012827	0.00161923227092997
APOL3	217.6511843854	-0.270853916858469	0.0968008085402158	-2.79805428222166	0.00514114716973777	0.0124955408352965
APOL4	107.610429152036	-1.77843872510904	0.23322469694227	-7.6254305329819	2.4322126099034e-14	1.13346968374775e-12
APOL5	0.255837842130556	-0.38401036655149	0.567907057449576	-0.676185234034684	0.498923046341769	0.623934525499184
APOL6	518.986161289975	-0.238496615425066	0.119320701267932	-1.99878657174103	0.0456314513153111	0.0833659803927939
APOLD1	2127.38106772566	0.0153720925222181	0.131986001944724	0.116467597288507	0.907281964918129	0.980927616363854
APOM	88.5662847396599	0.088531138652131	0.0942268642210163	0.939553060414644	0.347446863181868	0.465258660498289
APOO	423.784206822295	-0.349996974531712	0.0640774440955003	-5.46209324470059	4.7055279162564e-08	4.40275326078369e-07
APOOL	169.02078698536	0.313987435208516	0.127745875845392	2.45790663010152	0.0139749502352414	0.0297759479949322
APP	33491.3120164759	0.109268794180824	0.0640412568452293	1.70622501124389	0.0879661936992165	0.1464482661586
APPBP2	1591.83554296047	0.0426745378756201	0.046896127846747	0.909979988434809	0.362833063500578	0.482812126606659
APPL1	1698.44764940917	0.221843784975568	0.0540419063306016	4.10503255785311	4.04257940901547e-05	0.000178827735064865
APPL2	1886.93903648787	0.127609710665586	0.0604044530828989	2.11258780028112	0.0346360638098874	0.0657009258879333
APRT	705.610699764393	-0.0242872320922866	0.0765400285420353	-0.317314123797957	0.751005261470615	0.859129407124198
APTX	489.893869084809	0.11085773515117	0.0458362069493164	2.4185625846779	0.0155819648509309	0.0327118544918606
AQP1	6457.70202216758	-1.8445900257569	0.235277919744343	-7.84004732684336	4.50376652328776e-15	2.51016843113502e-13
AQP10	0.0592147280642826	-0.289768441388818	2.26287888052249	-0.128053005347733	0.898107026077158	0.974221206143488
AQP11	89.500663096741	0.12693028660474	0.0663139842170817	1.91408023666966	0.0556099043489316	0.0988870494766768
AQP12A	0.0516967831209027	0.0589392920376494	2.06212981538775	0.0285817563946947	0.97719816242833	0.999052814291159
AQP12B	1.06160487953612	-0.137227110393627	0.50713631451374	-0.270592159280105	0.786704726917806	0.889810481232257
AQP2	0.137636137476029	-0.396969849290931	1.27251211264202	-0.311957619379146	0.755072731964701	0.862303314803503
AQP3	35.3216846411862	-1.09442631503531	0.223350424034201	-4.90004135773535	9.58164833834771e-07	6.50663900504371e-06
AQP4	22625.1617857554	-0.114944879332502	0.192613330098026	-0.596764924182575	0.550664339257997	0.67579467740654
AQP5	13.1646442464845	-3.83358459553093	0.414339988594	-9.25226794676423	2.19778946392359e-20	4.94247072468397e-18
AQP6	174.542595466696	0.385152383295746	0.152925816107138	2.51855699122712	0.0117836811970966	0.0256668987894862
AQP7	2.28987912345863	0.00151019741519755	0.213147377908906	0.00708522633500551	0.994346854595935	0.999853135554607
AQP7P1	7.18155756543713	-0.951058155744765	0.320281095383977	-2.96944830479165	0.00298335004383624	0.00780018789344232
AQP7P3	0.833134210748753	-1.2457308022869	0.520376722478756	-2.39390185701044	0.0166702087236652	0.0347490662551935
AQP8	1.13053100979858	-0.429328529123839	0.288665466395988	-1.48728746283385	0.136938904320085	0.213255965560236
AQP9	21.929445400094	-1.21178277054577	0.278652925298128	-4.34871720528073	1.36936152971965e-05	6.88060586770018e-05
AQPEP	4.61537364732367	0.454284115542214	0.18717862909475	2.4270084557156	0.0152239010270772	0.0320520624715517
AQR	752.167406316155	0.11941896844483	0.0734396701192457	1.62608258249155	0.103932088728503	0.168500846341625
AR	46.9551439114225	-0.808116879640228	0.239016143189778	-3.38101380457213	0.000722189145391656	0.00225276420514107
ARAF	742.540869022594	0.024496668017559	0.0623940496892918	0.392612246513039	0.694605893036196	0.8103337113122
ARAP1	2326.28638645854	0.0635854977087911	0.0509148925414017	1.24885852714088	0.211716822812659	0.309003347158466
ARAP2	1291.32561328695	-0.290205456232711	0.134366447464563	-2.159805976185	0.0307876928193875	0.0593298105945551
ARAP3	235.432757617872	-0.609938505487944	0.124634230580593	-4.89382814533872	9.88932035580106e-07	6.68272032429045e-06
ARC	944.343356767057	-1.08343783547446	0.211930606485726	-5.11222920294634	3.18379196796733e-07	2.43666547924369e-06
ARCN1	2714.24447547118	-0.068431418118683	0.0463743108475608	-1.47563202272972	0.140042703670226	0.21736965401141
AREG	1.81110280632879	-1.44685898584021	0.493136308476397	-2.93399403161056	0.00334630642983527	0.00861293137516824
ARF1	6432.41524114014	-0.204943594684136	0.0442366629851064	-4.63289002502599	3.60596117395498e-06	2.12231555399542e-05
ARF3	9241.81989418893	0.0380461435309944	0.0625862610627761	0.607899287877779	0.543254271914965	0.668312296853598
ARF4	2571.83545188192	-0.13207062562417	0.0476753198195647	-2.77020953659071	0.00560202410309733	0.0134688147879043
ARF5	2501.50885078636	-0.240231017669199	0.0604704952898431	-3.97269803261474	7.10631129813143e-05	0.000296453970029901
ARF6	1089.15462673961	-0.127556481020357	0.0448165928291184	-2.84618872092126	0.00442459640212499	0.010980584424111
ARFGAP1	2212.8866270734	0.111564210606801	0.0616963338994734	1.80827941557405	0.0705630239211716	0.121305678456485
ARFGAP2	3097.499810541	0.160593626850195	0.0501449506429489	3.2025881926514	0.00136198589484883	0.00392034636201465
ARFGAP3	877.245765264573	0.00257709566367234	0.0367699359667165	0.0700870315902939	0.944124388610462	0.999052814291159
ARFGEF1	1125.38343679677	0.163737496064856	0.0480559693881456	3.40722491190129	0.000656270245349437	0.00207051656526233
ARFGEF2	1165.68242920768	0.00787624757018799	0.0773030660802394	0.101887906516057	0.918845649206834	0.988679444023676
ARFIP1	556.632732277773	-0.0492508308826588	0.0462450744131915	-1.06499625111664	0.286877626234611	0.397123562477802
ARFIP2	1116.07820991836	0.0494518188249456	0.0445821579333981	1.10922891841221	0.267331440331826	0.374353055971147
ARFRP1	816.665059826471	-0.0273460194674387	0.0687160344696363	-0.39795689140825	0.690661962581743	0.806947523490056
ARG1	1.17731150481892	-0.831685562873532	0.403221353661626	-2.06260297308426	0.0391503650549808	0.0730411148527153
ARG2	177.316878206904	-0.295073918900828	0.0949840269286573	-3.10656358171104	0.00189275600129901	0.00523315240387746
ARGFX	0.00482307842005707	0.0244755411835537	2.90048782817136	0.0084384223046316	0.993267193029493	0.999052814291159
ARGFXP2	0.342898951194551	0.762218638699592	0.423314999873707	1.80059444840602	0.0717668248393113	0.123112505977673
ARGLU1	2350.43127697459	0.321376829203348	0.0884963011723553	3.63152837967131	0.000281747666692196	0.00098945254746782
ARHGAP1	2826.1702350511	0.0434006200216921	0.0554714069003076	0.782396237032371	0.433981744586709	0.557666943786552
ARHGAP10	180.918752160071	0.331706062422633	0.10348833942444	3.20525060376315	0.00134944933638449	0.00388831200322944
ARHGAP11A	151.596129285079	-0.524941774875707	0.175300955973615	-2.99451746831728	0.00274879315506987	0.0072684795760256
ARHGAP11B	11.0960900531272	-0.342483225571197	0.216085081786803	-1.58494618295355	0.112978562276495	0.180937843195381
ARHGAP12	1670.2249852	0.212923167635151	0.080756720238601	2.63659998828649	0.0083741516350574	0.0191188870997533
ARHGAP15	26.4775915072104	-1.0510291551931	0.185093398341249	-5.67837191716236	1.35982798312352e-08	1.44818684986833e-07
ARHGAP17	772.59356358174	-0.100204054165269	0.0508847226921218	-1.96923651862178	0.0489259371395366	0.0885208173028051
ARHGAP18	198.104477279953	-0.810722199719073	0.137950957454021	-5.87688708133312	4.18053161314157e-09	5.06905839486884e-08
ARHGAP19	497.089825308252	0.0633098165000043	0.0629472817773966	1.00575933880497	0.314531351216749	0.428714943444353
ARHGAP20	192.902280922325	-0.1500171136831	0.162779615607125	-0.921596436529083	0.356739117934598	0.475917721347622
ARHGAP21	5239.78992609492	-0.083910585429901	0.0752432452572217	-1.11519094030367	0.264768607550328	0.371301926620502
ARHGAP22	377.358147174069	0.0278700837980279	0.119284923311512	0.233642970329496	0.815262165363574	0.912399182809532
ARHGAP23	2023.66126283172	-0.380699646934758	0.10229982675021	-3.72141047574138	0.000198113101697359	0.000725252202692962
ARHGAP24	464.247885865684	0.0111745264133089	0.110170143234483	0.101429716665842	0.919209347624038	0.988679444023676
ARHGAP25	155.925695403005	-0.670943757698654	0.107616593667194	-6.23457530883721	4.53005363088208e-10	7.14610417791676e-09
ARHGAP26	993.989415257584	-0.223155123405089	0.13293408563254	-1.67869002403146	0.0932124711894178	0.153764004845048
ARHGAP27	232.534574738737	-0.372151627640032	0.0813456085216209	-4.57494429513202	4.76346711205747e-06	2.71276366157808e-05
ARHGAP28	67.5064280273255	-0.405413106411366	0.173823775205387	-2.33232252568635	0.019683730383526	0.0402201104719909
ARHGAP29	339.780513337612	-0.293901804272155	0.108348498951379	-2.71255999959945	0.00667656932748046	0.0157028883367958
ARHGAP30	233.29978726106	-0.609620038386889	0.112068387633455	-5.43971454627142	5.33660079130918e-08	4.92178632827466e-07
ARHGAP31	3132.21134680403	0.550508729202758	0.108141133374505	5.09065063426219	3.56836963551018e-07	2.69789948204718e-06
ARHGAP32	2195.36040769537	0.0476042188399473	0.0967357727425439	0.492105634661574	0.622644669150157	0.745031733054756
ARHGAP33	1369.71659251209	0.0248703031688896	0.0759033010600701	0.327657727945285	0.743170468602031	0.853177950585732
ARHGAP36	283.061207879997	-0.0652412205929493	0.240279595699039	-0.271522100755766	0.785989503987401	0.889303835773219
ARHGAP39	591.351532568669	-0.182472838401104	0.0671038138867472	-2.71926180990351	0.00654277984717323	0.0154332677453751
ARHGAP4	324.718774617487	-0.628331150663993	0.115852688507717	-5.42353534266183	5.84316554686839e-08	5.34058703574833e-07
ARHGAP42	255.72759224263	0.151685395081219	0.127592098952722	1.18883062765058	0.234506323151419	0.336126309178718
ARHGAP5	3033.35372937292	-0.110350644592917	0.0775617339277823	-1.42274597284873	0.154809808335188	0.236962540023944
ARHGAP6	137.640548680098	-0.806926002478503	0.148417964767239	-5.43684859002068	5.42311840570566e-08	4.98730908066321e-07
ARHGAP8	7.83034921542505	-0.415590238079798	0.160487592873136	-2.58954745746806	0.00961021753132888	0.0215391826464133
ARHGAP9	85.1436048699725	-0.820403503818044	0.126212868120035	-6.50015736143321	8.02360375802885e-11	1.52732772323108e-09
ARHGDIA	5065.05586128526	-0.128910235647334	0.0617965717336333	-2.08604186334132	0.0369748311228588	0.0694872445744912
ARHGDIB	981.356333118928	-0.773818071303602	0.113055373018792	-6.84459349999206	7.66933330595238e-12	1.89607043028164e-10
ARHGDIG	561.747794654456	-0.486089441491408	0.197065297578045	-2.46664150139828	0.0136386829138233	0.029165427637477
ARHGEF1	967.687409141343	-0.420653035225499	0.0889886619770206	-4.72704079238908	2.27815511650933e-06	1.41624943597848e-05
ARHGEF10	755.015461048565	-0.232542375545703	0.0786485240061281	-2.95672904843813	0.00310921206148001	0.00807576702511729
ARHGEF10L	1686.06176799112	-0.257693421249406	0.0962299589094777	-2.6778918350346	0.00740871392717668	0.0171887862201405
ARHGEF11	1853.85071693799	0.248486242485965	0.0700042153920187	3.5495897081977	0.000385831980575181	0.00129615954565294
ARHGEF12	4260.21707378863	0.024605588443146	0.0668181166574625	0.368247260982894	0.71268887323791	0.826590873068736
ARHGEF15	93.6663987037392	-0.281306930791496	0.121669643232761	-2.31205519566898	0.0207746417932889	0.042106641404549
ARHGEF16	19.8457630810033	-0.984042976076298	0.203076062660234	-4.84568670076441	1.26174493506366e-06	8.30570015116789e-06
ARHGEF17	2742.00304838181	0.370887874510382	0.0858881088406786	4.31826802937732	1.57258386263444e-05	7.76852411324395e-05
ARHGEF18	1283.47516574118	0.0561682500255268	0.0315032323846669	1.78293609175371	0.0745967071086596	0.127267141450377
ARHGEF19	30.7402210955554	-0.618701169095743	0.150382588682256	-4.11418086706167	3.88556698610507e-05	0.000173109572705073
ARHGEF2	3116.41434337057	0.100122856727098	0.0684429784133187	1.4628652792178	0.143504246325112	0.22192324675577
ARHGEF3	835.801384009178	-0.367630521022054	0.105876028424366	-3.47227343614116	0.000516070408247161	0.0016746311569631
ARHGEF33	20.4704199058142	-0.365518031534286	0.143724935945753	-2.54317755738814	0.0109849392076077	0.0241790937735337
ARHGEF35	6.97611265513469	-0.357858483209589	0.129813052115013	-2.75672189644328	0.00583839840393554	0.0139676676313846
ARHGEF37	635.327108878494	-0.586501246468287	0.129072816897859	-4.54395635397351	5.52080938532678e-06	3.08145608981876e-05
ARHGEF38	0	NA	NA	NA	NA	NA
ARHGEF4	2985.80507923795	-0.181408252514809	0.115578767790698	-1.569563821993	0.116516620683487	0.185804043866972
ARHGEF5	9.16794191643404	-0.791886497210212	0.15222766649725	-5.20198801854798	1.97167940072536e-07	1.59334428675278e-06
ARHGEF6	3224.23452907425	0.02801070212163	0.102771495556037	0.272553220813615	0.785196675205009	0.888661088094538
ARHGEF7	3008.56734568369	0.0156518434832568	0.0707284707027253	0.221294809964748	0.824862890863751	0.919578528320553
ARHGEF9	2776.58257592705	0.066357527449871	0.0895004207428626	0.741421402258188	0.458437971627296	0.582765240651499
ARID1A	2218.00006320024	-0.253131079886027	0.0684035426685732	-3.70055511762732	0.000215128344939818	0.000779427162071203
ARID1B	1624.6523397641	0.285896536126569	0.0577636832325236	4.94941665987109	7.44362424032511e-07	5.17840621611106e-06
ARID2	707.740204088295	0.188798408105121	0.0698102779739477	2.70445002633535	0.00684175599599438	0.0160426237830421
ARID3A	44.1468344169193	0.197408289122411	0.0992338417057957	1.98932426407191	0.0466654231522699	0.0849900446148318
ARID3B	77.5473039484916	-0.0638135496415193	0.0761963253886996	-0.837488544440795	0.402318013451944	0.523996927750057
ARID3C	0.8216178696995	-0.100914182014066	0.337013922624758	-0.299436240580561	0.764607213912552	0.870877710074721
ARID4A	801.434027073503	0.333886238725338	0.0668311045878959	4.99597067539431	5.85405564325208e-07	4.20726258418785e-06
ARID4B	1054.47623306027	0.106238289675419	0.0491279152598781	2.16248316488573	0.0305809533607007	0.0589843061729283
ARID5A	439.941931435719	-0.478084074738511	0.121131886884647	-3.9468061386164	7.92006339195987e-05	0.000326388293203716
ARID5B	1354.42614218562	-0.170467395325406	0.102670894212993	-1.66032833971201	0.0968484175337705	0.158840603383915
ARIH1	1239.17543888784	-0.0660037938770221	0.0568257560559959	-1.16151193504548	0.245433772399123	0.349252384533812
ARIH2	1669.04154824777	0.0785559681770888	0.0352734844144532	2.22705438606742	0.0259436392180186	0.0510375325477043
ARL1	1232.47909230924	-0.298933617882458	0.0495973653257969	-6.02720761312243	1.66816660743085e-09	2.26085088911792e-08
ARL10	162.546099848048	0.766610064389155	0.111708561312974	6.86259007706082	6.76230701766501e-12	1.69408054043577e-10
ARL11	23.7369244289749	-0.808614667320592	0.140547879816003	-5.75330391592661	8.75159457961696e-09	9.70503664964404e-08
ARL13A	0.32372304527303	0.990852521204764	0.391263794189166	2.53244112008409	0.0113271391689333	0.0248487830679638
ARL13B	235.267881830678	-0.143261179598393	0.0667154437219846	-2.14734657533551	0.0317657004723633	0.0609049912893335
ARL14	0.0260873368731218	-0.0314820012056005	2.90048782817136	-0.01085403665543	0.991339901771768	0.999052814291159
ARL15	214.026549892492	-0.0379261140364089	0.0835857998658966	-0.453738722333899	0.650016892921889	0.770475870317095
ARL16	610.128780848095	-0.0320377273749723	0.0597448933196832	-0.536242105305046	0.591791237077067	0.71510418775823
ARL17A	76.2608221706662	0.360909544223734	0.0868003381217271	4.15792786103669	3.21147397477403e-05	0.000145969228371633
ARL17B	2.09728611578791	0.389362914691672	0.189143042764064	2.05856323870902	0.0395360973939197	0.0736950082568908
ARL2	1504.65682444223	-0.313669075957143	0.0748668730475474	-4.18969115696784	2.7933438158764e-05	0.000128810847398783
ARL2BP	1806.33525753137	-0.152824989483919	0.0526837400229021	-2.90079993215146	0.00372211439514129	0.00945066199317744
ARL3	1700.5953370508	0.109020816126705	0.0604170760316479	1.80447024727906	0.0711576193059876	0.122219214687194
ARL4A	878.489906662299	0.417568240461653	0.141897490412377	2.94274577547589	0.00325315444325297	0.00839663778626884
ARL4C	996.264718894014	-0.414182360513707	0.147542030511421	-2.80721607990643	0.0049971709227651	0.0121888366308837
ARL4D	224.707402972535	0.145053814717418	0.127852153787185	1.13454338015194	0.256566687943185	0.362189762395708
ARL5A	866.744440690344	-0.0716071374406765	0.0467427750023643	-1.53194022898843	0.125537185052443	0.198114170454039
ARL5B	191.224523299409	0.351840354888903	0.126856108696774	2.77353892140828	0.00554502068743818	0.0133450348550341
ARL5C	0.769225044906588	-0.033044600330758	0.300037092311469	-0.110135050557197	0.912302270904913	0.984429276309826
ARL6	90.3403124587751	-0.213189785462793	0.0966518412370711	-2.20574986191803	0.0274015185966623	0.0535460613983479
ARL6IP1	8573.70827019899	-0.0829417574805807	0.0528614911777531	-1.56903930692532	0.116638780372984	0.185968179094271
ARL6IP4	1808.45983320844	-0.120207740184375	0.0766954183213252	-1.56733925983361	0.117035413301434	0.186523683003686
ARL6IP5	2852.35906251093	-0.306715403847092	0.0624583951807359	-4.91071541238851	9.07447074294771e-07	6.1904855085929e-06
ARL6IP6	510.347148620067	0.152187157232519	0.0662359018660769	2.29765358279907	0.0215815133709279	0.0434687011657723
ARL8A	2916.97041192639	-0.0275347867504309	0.0586682515335719	-0.469330277120576	0.6388335767902	0.760497437838389
ARL8B	2645.09312287922	-0.173545898062063	0.0562710001915759	-3.08410899879551	0.00204162780384398	0.00559437258803381
ARL9	3.21194619803555	-2.16770238436399	0.429913348983087	-5.04218440644248	4.60247425937833e-07	3.3903252989584e-06
ARMC1	816.118484424402	0.100334195801693	0.050375523463655	1.991725125677	0.0464012253608991	0.0845885284644913
ARMC10	529.189848313962	-0.29597392775176	0.0424113154883311	-6.97865473739416	2.98019859495183e-12	8.15233957940148e-11
ARMC2	36.2215901101548	-0.708878638304861	0.127511399355891	-5.5593354153878	2.7080382710821e-08	2.68857598371293e-07
ARMC3	14.7879080912612	-1.27640344274212	0.283161985983176	-4.50767937055631	6.55405173951908e-06	3.57661852828158e-05
ARMC4	22.1906292642449	-0.932355551195341	0.192754169068292	-4.83701886035477	1.31800926409867e-06	8.63157510459877e-06
ARMC5	721.225171438717	0.303919579893949	0.0772448062427842	3.93449857248286	8.3370564276207e-05	0.000341243283562949
ARMC6	951.037630461516	0.0140026924028094	0.0595947637305905	0.234965146705024	0.814235784868595	0.911725340398254
ARMC7	272.034576464199	-0.0833907517262805	0.0521940763826476	-1.5977052858436	0.110108581838704	0.177059946184463
ARMC8	902.882707673025	0.139744837386539	0.0431135388372362	3.24132143070205	0.00118976947893949	0.00348269134594972
ARMC9	193.603441888439	-0.303850638758695	0.0879632732534387	-3.45428981346845	0.000551744109532796	0.0017790760811614
ARMCX1	925.752036311073	0.186234559480443	0.0511846540937953	3.63848428357394	0.00027424736073271	0.000965406617504663
ARMCX2	760.488023482403	-0.470353115544122	0.101362735665886	-4.64029618433454	3.4791016661909e-06	2.05726552166804e-05
ARMCX3	2586.06944457128	0.000799730541669078	0.0468656412188052	0.0170643251830337	0.986385299145977	0.999052814291159
ARMCX5	228.214738330958	0.115407089043236	0.0638689945107473	1.80693449031543	0.0707724940384232	0.121611731204185
ARMCX6	270.051660064441	0.119488984531424	0.0665295822097448	1.79602788057072	0.0724900830145357	0.12414400119553
ARMS2	0.50635619142709	0.624147362053561	0.380797173909184	1.63905460654079	0.101201887660929	0.164736593516437
ARNT	769.542859665273	0.0165330312650731	0.0567812174622382	0.291170778014195	0.770920710543761	0.876552361184996
ARNT2	8678.26972624537	0.0512682569397092	0.0723271253708995	0.708838581331711	0.478424652654953	0.603591504664689
ARNTL	356.518626323826	-0.266839989133405	0.0946442144008858	-2.81940096204029	0.00481133757375952	0.0118070382789632
ARNTL2	36.6423120101098	-0.657558754055515	0.157581977565273	-4.17280430297396	3.00873355100581e-05	0.000137725223376219
ARPC1A	2045.61583504916	-0.249734118057743	0.0435826204550097	-5.73013085148342	1.0035319148198e-08	1.101493032498e-07
ARPC1B	705.36062673602	-0.869174784110567	0.117884400124881	-7.37311114269405	1.66691404569482e-13	6.25982866868696e-12
ARPC2	2629.88432326208	-0.22320453252108	0.0395097515889534	-5.6493529709634	1.61052864454659e-08	1.68456592674587e-07
ARPC3	2106.28792885162	-0.287368568997382	0.0464287758761169	-6.18944961556062	6.03746465438215e-10	9.09381358378122e-09
ARPC4	2646.33692501872	-0.162292804843331	0.0473468608328987	-3.42774160711755	0.000608624456094976	0.00194124441835988
ARPC5	1800.99649404459	-0.420309045843384	0.0597674537601033	-7.03240675988031	2.03000962538147e-12	5.73144323428872e-11
ARPC5L	673.470233103753	-0.264813128003078	0.0687044259211698	-3.85438236987701	0.000116022148817644	0.000457279062183255
ARPM1	13.7325923511207	-1.07708468528596	0.188438338877644	-5.71584684783987	1.0915901987409e-08	1.18803345209055e-07
ARPP19	6772.46526245216	-0.0742923297235688	0.0615138401715211	-1.20773356884267	0.227149761389014	0.327548194546938
ARPP21	1050.49127864857	0.262704259402369	0.143721761113201	1.82786696577877	0.0675695199187466	0.116918181553955
ARR3	0	0	0	0	1	NA
ARRB1	572.251867936359	-0.0255136691545865	0.135955570412803	-0.187661815379239	0.851141765301517	0.940148579554949
ARRB2	1260.71571784512	-0.162590669807683	0.0574326328024386	-2.83098060935105	0.00464055342695724	0.0114285372822301
ARRDC1	376.574356475411	-0.0680956961833404	0.0557248565760422	-1.2219985903493	0.221708160062976	0.320993847553373
ARRDC2	1030.3039440231	-0.331489775757108	0.145274397125173	-2.2818182853754	0.0225000707695796	0.045084062234114
ARRDC3	1053.79514483311	-0.129246139268225	0.0849326508939825	-1.52174856086332	0.128072094819897	0.201588208172606
ARRDC4	1016.30868137896	-0.272322876170244	0.105767843294078	-2.57472278614091	0.0100320455546396	0.0223499321537529
ARRDC5	2.0094124757771	-0.149636730507913	0.197327885063738	-0.758315179122199	0.448262322384732	0.57193517053178
ARSA	406.5693451131	-0.299229292835862	0.105880840331084	-2.82609480525643	0.00471193159017665	0.0115851458115963
ARSB	544.449388931563	0.111566523904094	0.060503227434685	1.84397640645754	0.065186578679893	0.113301737365789
ARSD	316.689225648304	-0.52922627818027	0.147203476357222	-3.59520230959754	0.000324139587478818	0.00111426584106654
ARSE	50.5784575262832	-0.55527918493539	0.148713726767334	-3.73387983077134	0.000188552484269557	0.000694988573617922
ARSF	61.2825574232699	-0.883589852840123	0.283397015016117	-3.11785165694096	0.00182174471782303	0.00506214696015768
ARSG	122.369119046851	-0.0471740715899689	0.0978003379954229	-0.482350803247497	0.629556763260916	0.751489186610673
ARSH	0.0154110432596731	-0.0326601799090749	2.90048782817136	-0.0112602368442504	0.991015820726465	0.999052814291159
ARSI	32.5111807707935	-1.03488102446215	0.1725187392148	-5.99865863367823	1.98954102342906e-09	2.6264657606224e-08
ARSJ	57.9080433677736	-0.232118493157259	0.192204481091071	-1.20766431583495	0.227176409195973	0.327562197409239
ARSK	137.182622819187	-0.0593342905308315	0.0677212261391039	-0.87615499472728	0.380945779119624	0.502071284950855
ART1	0.828866576651674	0.996058593692511	0.358628264472695	2.77741241381812	0.00547936054655003	0.0132133208192366
ART3	37.5531167504414	-0.838934923780819	0.228340196944854	-3.67405710867205	0.000238729338509438	0.0008538978004018
ART4	0.224245881739362	-0.00791162072722372	0.75732500023859	-0.0104467972465338	0.991664813378323	0.999052814291159
ART5	2.08980015258555	-0.248387885298605	0.271697627695933	-0.914207044813012	0.360608063112985	0.480280968294548
ARTN	7.85426359618354	-1.03595882457813	0.176118140642222	-5.88218124947528	4.04894588683908e-09	4.91875712634848e-08
ARV1	438.756460381402	-0.0656863041725907	0.0515167631612081	-1.27504719128107	0.202292539210461	0.297222343563801
ARVCF	1119.44953970929	0.109088530544043	0.07531977971392	1.44833841732389	0.147522428456083	0.227264916866389
ARX	95.4030388999176	-0.98957144171942	0.23194101761827	-4.26647883104516	1.98582327977014e-05	9.5560642524893e-05
AS3MT	310.820289097769	0.317954821483281	0.0968094582120266	3.28433633815938	0.00102222849813254	0.00306035590617389
ASAH1	3958.88750488851	-0.172779841072343	0.0626708289711428	-2.75694200808961	0.00583446980697313	0.0139599958019127
ASAH2	4.73873013993429	0.315197617323936	0.191436637170725	1.64648534357005	0.0996638751429264	0.162726833707404
ASAH2B	11.6554101213091	0.390888527472297	0.197478909696113	1.97939378981689	0.0477716871613228	0.0867515896431909
ASAM	14.1989167262804	-1.14123894660766	0.241858733970492	-4.71861788024947	2.37452361237008e-06	1.46860526585345e-05
ASAP1	1673.06158996338	-0.0892918466380625	0.0689567272647389	-1.2948968168871	0.195355826724527	0.28882146286244
ASAP1IT1	0.00984755433328476	0.0542215804333417	2.90048782817136	0.0186939520678927	0.985085252963837	0.999052814291159
ASAP2	862.415500215496	-0.139213026280564	0.0674823160958326	-2.06295566504957	0.0391168406238307	0.0729888304946913
ASAP3	768.141149033458	-0.807748345149516	0.108885682262927	-7.41831550634031	1.18619262286367e-13	4.61588839561033e-12
ASB1	1340.98844928534	0.409764689815772	0.0673721304600522	6.08210972426853	1.18611348340558e-09	1.65508187366983e-08
ASB10	0.0150588074634583	-0.0909740797051776	2.90048782817136	-0.0313650961819526	0.974978376659546	0.999052814291159
ASB11	0.0243665366563643	-0.0314820012056007	2.90048782817136	-0.01085403665543	0.991339901771768	0.999052814291159
ASB12	2.25900705489592	0.661890794306586	0.203698586416657	3.2493637091458	0.00115663488574273	0.00340217774756874
ASB13	1020.10704207951	0.288473472448483	0.0700371498858287	4.11886367333249	3.80745305297833e-05	0.000169942631074546
ASB14	17.2874625986423	0.714155772213272	0.09162805069807	7.7940736136201	6.48827154012672e-15	3.4378951119466e-13
ASB15	0	NA	NA	NA	NA	NA
ASB16	15.5451587792857	0.455974946144014	0.125956842374034	3.62008873475868	0.000294502002231244	0.00102735727329586
ASB17	0	NA	NA	NA	NA	NA
ASB18	0.0109825744125221	-0.0624062191588631	2.90048782817136	-0.0215157666075115	0.982834226440392	0.999052814291159
ASB2	28.2516917173115	-0.831038655492828	0.287860980786106	-2.88694443138276	0.00389002926640171	0.00981771708367599
ASB3	815.306423297281	-0.0217628803949445	0.0628398295992494	-0.346323033237577	0.729099960402132	0.841336194100637
ASB4	6.98168525730004	0.167790706272981	0.203461008702523	0.824682367117843	0.409551945024196	0.531521582121054
ASB5	8.19309674722408	-1.69860089459233	0.284955124891107	-5.96094172807538	2.50788394538515e-09	3.22489863721734e-08
ASB6	906.282484185421	-0.171755748522616	0.0414230155433216	-4.14638447418169	3.3776647811408e-05	0.000152804764601785
ASB7	353.113774110251	0.0210903758309068	0.0413377704371026	0.510196258963624	0.609913972834698	0.732563422843315
ASB8	908.315936097948	0.0471012356066947	0.0275438916176558	1.71004287486023	0.0872579449938541	0.145517690452801
ASB9	8.19328220525811	-0.529961196001826	0.153637847175636	-3.44941826343079	0.000561795779008228	0.00180633921297076
ASCC1	947.125321256451	0.0910401710275897	0.0574386710466305	1.58499786587473	0.112966819152579	0.180934019247278
ASCC2	1011.65276383618	0.0898814672796734	0.0624762661603018	1.43864979141127	0.150249771475493	0.230896351238461
ASCC3	1048.29237755868	0.431897039268708	0.0749732118741624	5.76068476289396	8.37733712994304e-09	9.3328168256393e-08
ASCL1	1701.19510653929	0.185496220447828	0.140777183483085	1.31765827287003	0.187618068884038	0.279032101831535
ASCL2	6.08086886291693	-1.39031616705779	0.182659269586917	-7.61152812119516	2.70873947399509e-14	1.24139861201576e-12
ASCL3	0.0349884968392449	0.0863256113356358	2.66685215062227	0.0323698527177418	0.974177103929897	0.999052814291159
ASCL4	0.341258785517045	-0.256778695729432	0.506352633941374	-0.507114367571676	0.612074574511417	0.734611038292838
ASF1A	895.63168860708	0.237541765187908	0.0566815995036317	4.19080913855806	2.77961411089869e-05	0.000128218937760754
ASF1B	94.1908567666443	-1.03161112320169	0.21098308703965	-4.88954416999225	1.01069743232968e-06	6.81313640336562e-06
ASFMR1	0.497325922665761	-0.168170735072179	0.378893785040942	-0.443846644394041	0.657153462315084	0.776907798256673
ASGR1	138.345178240277	0.48023745016487	0.109911980229484	4.36929121977592	1.24650447118667e-05	6.32740064901582e-05
ASGR2	4.14520678584342	-1.47032732889321	0.245864066431522	-5.98024489805925	2.22802396182981e-09	2.90168238530563e-08
ASH1L	2828.90326291918	0.233093185994618	0.07613595970181	3.06153868562947	0.00220202534917273	0.00598400158934039
ASH2L	1084.16627207618	-0.0646740916720823	0.0393662265840047	-1.64288267594234	0.100407210041261	0.163654758289099
ASIP	4.31393224959178	-0.506389519017567	0.287999070528598	-1.75830261565821	0.0786960328819071	0.133284987821708
ASL	306.905903698551	-0.188076945319592	0.0721433291167982	-2.60699010736115	0.00913419992266049	0.0206180469776207
ASMT	0.523929825098244	0.0528538761721943	0.460218128185065	0.114845272133523	0.908567764457884	0.981933532529504
ASMTL	1071.50517838762	-0.102152111676953	0.0766815261002496	-1.33216065031628	0.182807403904354	0.273222194088888
ASNA1	1897.16944932169	-0.00560500191607483	0.0398607912863996	-0.140614416703445	0.888174558520463	0.967026738827099
ASNS	940.945548402674	-0.304775176369854	0.0860330237893255	-3.54253707409118	0.000396297712633227	0.00132808833171489
ASNSD1	1133.03964562474	0.0664779517521017	0.0329100092470549	2.01999188918644	0.0433842288537876	0.0798563801306036
ASPA	162.560648464238	-0.531754690955778	0.18720145679455	-2.84054782511318	0.00450361194951607	0.011143789035778
ASPDH	104.785415938385	0.105175124422813	0.188224426988851	0.55877510748933	0.576315212966666	0.701311031194571
ASPG	2.21536535112042	0.790878782704321	0.400482968948313	1.9748125239413	0.0482894272596767	0.0875520317992076
ASPH	2757.2726156992	-0.146059232946157	0.0640465067321735	-2.28051833579216	0.0225769645714437	0.04522408024979
ASPHD1	853.914577794379	0.193526514530943	0.150126695166518	1.28908795545181	0.197367510379208	0.291287565544612
ASPHD2	228.525504588917	-0.511671372517318	0.125148235218935	-4.0885224759438	4.34129489692547e-05	0.000190646329033921
ASPM	105.820424318843	-1.18146190535915	0.263555953515149	-4.48277449096305	7.36787783204474e-06	3.9670032648036e-05
ASPN	21.2489228631362	-1.51048694376382	0.206684208516928	-7.3081874740329	2.70769845645076e-13	9.6796466077186e-12
ASPRV1	120.266778139015	-0.0853916372177054	0.0827354630602636	-1.03210442123841	0.302023202906387	0.414758892495671
ASPSCR1	570.42750824362	0.0409863590243343	0.0789500959229467	0.519142612117102	0.603661294770426	0.726632815140353
ASRGL1	1337.15482449412	-0.047553871937905	0.0786989967607702	-0.604250039965053	0.545677416573346	0.670653357684831
ASS1	329.358338213766	-1.1308528996092	0.190983673448672	-5.92120194982597	3.19597103628854e-09	3.98774708656905e-08
ASTE1	155.470249165716	0.00925613307453263	0.0502723565032047	0.184119737334027	0.853919523018524	0.94160462826719
ASTL	0.248551349578201	-0.0353015308769869	0.565952121320656	-0.0623754723184186	0.950263827171075	0.999052814291159
ASTN1	5300.89862531021	0.459242128215942	0.0923617593438798	4.97221070146682	6.61937057244347e-07	4.67551902761093e-06
ASTN2	2131.42272862625	0.418276362567273	0.0982817501895404	4.25589045535524	2.08218641807225e-05	9.94553848493882e-05
ASXL1	1669.58452280716	0.16029455174792	0.0461923849849194	3.4701510173214	0.000520165811675419	0.00168650574984118
ASXL2	445.557071475341	0.405976417567985	0.13463506503563	3.01538397489945	0.00256654112803889	0.00684269443290214
ASXL3	152.402238521388	0.0565146188891179	0.141401460965034	0.399674929123207	0.68939596013682	0.80591032021681
ASZ1	0	0	0	0	1	NA
ATAD1	1308.49949223639	0.260410833562553	0.0569114700514912	4.57571792341586	4.74589648574106e-06	2.70434997154485e-05
ATAD2	495.886513943506	-0.182958964413881	0.0951020261753477	-1.92381773314213	0.0543774338504564	0.0970165655597625
ATAD2B	288.155144406566	0.24936096083614	0.0704615296981421	3.53896604153223	0.000401697524132967	0.00134501906453109
ATAD3A	559.138829651646	-0.467515129807524	0.0752155944267622	-6.21566755365798	5.11069053198793e-10	7.92628347142315e-09
ATAD3B	239.990164722114	-0.133748486985631	0.109480267064224	-1.22166752577586	0.221833381551935	0.321151104065755
ATAD3C	27.2453758092893	-1.05614653291233	0.184762422529274	-5.7162409891275	1.08906261267938e-08	1.18594993970829e-07
ATAD5	64.5088394666447	-0.0439639577837335	0.132589983667722	-0.331578272864937	0.740207728004101	0.85080336738377
ATCAY	7499.05891036573	0.924046653286396	0.15531290704673	5.94958056517718	2.68830493460499e-09	3.4318031310403e-08
ATE1	265.884443304836	0.342467544632838	0.112313988705974	3.04919759843435	0.00229453506701136	0.00620300645736647
ATF1	206.499410837349	-0.0309920010093045	0.0586031491196679	-0.528845317612858	0.596912757856605	0.719943419828297
ATF2	583.311998068416	0.229995560457185	0.0975043027702004	2.35882472796346	0.0183329122987704	0.0377672053534533
ATF3	398.696502906441	-0.906419148434182	0.206185381011618	-4.39613683563292	1.10194482488364e-05	5.6731277902524e-05
ATF4	4662.54712439364	0.0429528565784596	0.0597201387505561	0.7192357130627	0.471995698405555	0.597030890440654
ATF5	399.851904898247	-0.402432525085788	0.104757293158247	-3.84157048118714	0.000122249621691025	0.000478798639834836
ATF6	1063.88507515858	0.0812623261926435	0.0654305146419661	1.24196373263008	0.214249943474393	0.312230842907199
ATF6B	1834.57455224897	0.192378200387245	0.0407327442412587	4.72293738049652	2.32462442350053e-06	1.44190727487454e-05
ATF7	1156.10061670672	0.0449614665155762	0.0639089919610484	0.703523324902067	0.481729676026977	0.606868937881822
ATF7IP	1149.90319895012	0.280628527106633	0.11747311288672	2.38887452805686	0.016900072986193	0.0351902897882185
ATF7IP2	27.1454013498362	-1.02193001808521	0.155431434458121	-6.5747962865295	4.87198240976371e-11	9.80480122839024e-10
ATG10	65.3592440836413	-0.158114020009455	0.065100811953931	-2.42875649725145	0.0151507040642567	0.0319188035514951
ATG12	648.371226494757	0.112284232739417	0.0375301655348253	2.99183952799848	0.00277301985928988	0.00732306485447811
ATG16L1	477.356519328831	-0.100948482396882	0.0586265631490969	-1.72188982219806	0.0850894790269147	0.142404856730749
ATG16L2	416.879773801834	0.283468080286447	0.087026175182181	3.25727379944061	0.00112487872800863	0.00332241212579215
ATG2A	1119.58720116593	0.174147191054961	0.0436867869929737	3.98626685645181	6.71210181287634e-05	0.000281649054157146
ATG2B	995.354560229476	0.166473872281326	0.0702077685388724	2.37116028248574	0.0177323394323029	0.036705923645589
ATG3	869.054965469669	-0.0189818479106866	0.0429604133552169	-0.441845094779134	0.658601304021286	0.778138506919889
ATG4A	160.834805788238	-0.295612924635776	0.0633094871029896	-4.6693305879241	3.02182773100375e-06	1.81304083929152e-05
ATG4B	1372.99550386067	0.0178373791381841	0.0568337017342216	0.313852143954994	0.753633338667295	0.86107684261013
ATG4C	217.797870767422	-0.680638219358377	0.0854781432238268	-7.96271647567388	1.68302807281569e-15	1.05971080124099e-13
ATG4D	361.176656223525	-0.0711638900930459	0.061352642864484	-1.15991564129084	0.246083153822262	0.349970453336462
ATG5	555.460391469829	-0.0108642348863428	0.0355017864990247	-0.306019385436878	0.759589885940227	0.866440191639525
ATG7	729.538063185653	-0.12881893743342	0.0470984648484325	-2.73509843363201	0.00623616245122314	0.0147911922745469
ATG9A	2357.35569451829	0.0167766917529373	0.044300627368921	0.378700997013576	0.704909912904533	0.819879583568298
ATG9B	25.6667548153751	-0.765452195226121	0.190384129290011	-4.02056725043563	5.80581718866409e-05	0.000247649987712315
ATHL1	271.682041414033	0.339936956047056	0.1582558187655	2.14802184651907	0.0317120199971853	0.0608080970400123
ATIC	1297.00379358464	-0.0849451566549657	0.0696792384708997	-1.21908847626745	0.222810613226762	0.322372803157446
ATL1	1024.38517818713	-0.271239844825258	0.118244452221805	-2.29389066234127	0.0217967799149495	0.0438205115238054
ATL2	463.977154475218	-0.15229594543171	0.0638442632910396	-2.38542881664176	0.0170592234530256	0.0354758474818834
ATL3	161.502429309232	-0.293368505559412	0.132240539072852	-2.21844608027342	0.0265244321657219	0.0520319016213674
ATM	1545.31509103968	0.365405411484036	0.0705498932486671	5.17938999845247	2.22612634568095e-07	1.77393009993694e-06
ATMIN	1867.74553132043	-0.074364955782977	0.0427207838664695	-1.74072076990479	0.0817325357674011	0.137560459641592
ATN1	9191.67990275564	0.0997023568643854	0.0521794728500059	1.91075822385151	0.0560356586244701	0.0995434589691606
ATOH1	0.034715337526646	-0.205245521890434	2.90048782817136	-0.0707624144797164	0.943586845704815	0.999052814291159
ATOH7	15.5234980064057	-0.792265912202224	0.209482449712938	-3.78201569290362	0.00015556355242807	0.000591147173367522
ATOH8	2611.53242802843	0.651480158188994	0.154261109244854	4.22323008941236	2.40825737440394e-05	0.000112883416434736
ATOX1	717.346337556947	-0.266449141933058	0.0724921519009022	-3.67555845627673	0.000237329688671538	0.00084999188498288
ATP10A	545.354293741028	0.0225031392375826	0.127139377899685	0.176995826228896	0.859511668007654	0.946232531047941
ATP10B	254.870089689842	-0.215617447528779	0.181678112747005	-1.18681025616463	0.235302472421556	0.337022000864025
ATP10D	427.791887356833	0.182167867948602	0.094630152700099	1.92505097741866	0.0542229810387381	0.096780200711571
ATP11A	1141.55053133695	-0.0569069196760727	0.0847484079457541	-0.671480692740539	0.501914355052743	0.626744810609507
ATP11B	517.503845512062	-0.0256878139521401	0.0683023191980385	-0.376089922769092	0.706850045777114	0.821395174267222
ATP11C	249.286730269373	-0.0100650485288375	0.096730200403364	-0.104052803435394	0.91712744487022	0.98770713797695
ATP12A	1.0567540049702	-0.446532715375039	0.369584559948107	-1.20820175885523	0.226969665408048	0.327410556350537
ATP13A1	1791.55175691008	0.230149540388114	0.0613419839232285	3.75190898090537	0.000175493181382636	0.000655093249940202
ATP13A2	1865.7723526552	-0.507444974297169	0.0909530211654071	-5.57919866536736	2.41629144275145e-08	2.4200453911348e-07
ATP13A3	1131.70771922964	-0.0803900577979641	0.0781750979052996	-1.02833331779575	0.303793063659885	0.416810290237101
ATP13A4	624.2328569169	0.105645010939234	0.144255168403461	0.732348186262278	0.463956075258138	0.58854194513265
ATP13A5	32.8399332451234	0.005479362210091	0.197258239551302	0.0277776087962397	0.977839524662794	0.999052814291159
ATP1A1	8085.07174140288	-0.540775881627659	0.113655942696956	-4.75800797385091	1.95512777425579e-06	1.23528817883394e-05
ATP1A2	22793.6772618473	-0.128101734093741	0.170118606496124	-0.753014245368037	0.45144135376028	0.575159985670948
ATP1A3	7811.71768153385	-0.330208995815608	0.151823068802585	-2.17495930242971	0.0296331662852063	0.0573978547264171
ATP1A4	3.98203613299188	0.480228998979982	0.229051048835362	2.09660248849226	0.0360287788181095	0.0679602635660038
ATP1B1	4605.25869044745	-0.798826573151926	0.1765485777927	-4.52468427182626	6.04857330491345e-06	3.33084873909528e-05
ATP1B2	13982.8142686139	0.103445889666677	0.0971562134552922	1.06473776599248	0.286994614767473	0.397228644500316
ATP1B3	1620.76339004536	-0.126699257389882	0.0594599942594454	-2.13083198153446	0.0331029865864268	0.0631808704807553
ATP1B4	0.847376183624897	-1.24728128858757	0.503614085230768	-2.47666085037324	0.0132617852696594	0.0284629919770826
ATP2A1	13.3688458313986	-0.266373619128515	0.157530790390965	-1.69093050614055	0.0908500760949385	0.150676654804572
ATP2A2	9655.1197144659	0.162912407218536	0.0623122104907749	2.61445398799733	0.00893701971060428	0.0202201639217462
ATP2A3	59.0212331783421	-1.15776789219634	0.157086345258364	-7.37026436188411	1.70290010151808e-13	6.38257518669762e-12
ATP2B1	2074.65806608117	-0.486546652564399	0.157207578296333	-3.09493128662837	0.00196858497493901	0.0054164793591294
ATP2B2	2883.50300008759	-0.279790661192029	0.169810738029189	-1.64766177003445	0.0994220971796459	0.162416361129114
ATP2B3	504.386790487085	-0.59864677016533	0.254866981751771	-2.34885965239854	0.0188310032641909	0.0386656336266538
ATP2B4	4890.7679810067	-0.136764392576427	0.0750822163555596	-1.82152844195175	0.0685265672778444	0.118351831680078
ATP2C1	2742.15722094772	0.061139951625397	0.0524088927116257	1.16659498917127	0.243373967879249	0.34675501243441
ATP2C2	56.3339234482224	0.202401651729521	0.176245396747868	1.14840815966996	0.250800106787692	0.355502350137347
ATP4A	1.11359979364217	-1.03395246039485	0.594043042412134	-1.74053458516482	0.0817651926522206	0.137577650510734
ATP4B	0.13997963076401	-0.483852175758465	1.03588392793616	-0.467091111957366	0.64043469290596	0.761929237655856
ATP5A1	10267.8247722408	0.0173705489972367	0.0545181858734826	0.318619350936357	0.75001517773841	0.858402978900512
ATP5B	12003.236355481	-0.070593337100791	0.0555107015543941	-1.27170680831006	0.203477310684278	0.298781503958237
ATP5C1	2426.40350267169	-0.10243404537424	0.0516850075189928	-1.9818908865709	0.0474914541589434	0.0863156398302759
ATP5D	1496.62810933226	-0.0167363017537289	0.0958899912774434	-0.174536482178885	0.8614438621156	0.947809280494085
ATP5E	2990.47057346139	-0.200552640514808	0.071196539841744	-2.81688746335984	0.00484915133275867	0.0118922884574629
ATP5EP2	28.5288432043425	-0.31782533058461	0.108975673533912	-2.91647961676243	0.00354005853259154	0.00903705544090819
ATP5F1	2165.11838917391	-0.534923791179362	0.0509592397111419	-10.497091287302	8.90828760965016e-26	6.62639547579362e-23
ATP5G1	969.206604803577	-0.166406207475784	0.0640454738785515	-2.59825085830949	0.00937000131096664	0.0210607713833808
ATP5G2	4760.19453243697	0.128861907208248	0.0671060658615724	1.9202721177854	0.0548235363383875	0.0976863085299811
ATP5G3	2004.45867575292	-0.330355503304079	0.0849046971462021	-3.89089784673775	9.98739760953191e-05	0.000400572936060446
ATP5H	1620.01391919134	-0.230250878091229	0.0568661987838856	-4.04899365555054	5.14383390551369e-05	0.00022200791727881
ATP5I	1355.87815252949	-0.0781171713786603	0.0754215813212858	-1.03574030151783	0.300323315172484	0.41275248119925
ATP5J	1632.75277625791	-0.0842535749298786	0.0464795961554259	-1.81270023620984	0.0698780680466136	0.12030996492669
ATP5J2	1398.36614194994	-0.279937523515859	0.0616746032926148	-4.53894323710032	5.65368513577351e-06	3.14744589884455e-05
ATP5L	2142.93323992245	-0.148652325941043	0.0576680443136369	-2.57772441757472	0.009945327858453	0.0221771752314633
ATP5L2	0.203114737614	0.134929451376213	0.692898186267136	0.19473200255166	0.845602757068529	0.93611661830025
ATP5O	2902.66077392061	-0.0847813245300154	0.0545123019714483	-1.55526957152573	0.119881881068462	0.190291823692059
ATP5S	203.733806272081	0.15529799676687	0.0561118157920426	2.76765231306048	0.00564616552532395	0.0135597716701559
ATP5SL	551.094470010609	-0.466009538932505	0.0513665102866471	-9.07224447080349	1.1659015737292e-19	2.14747966056407e-17
ATP6AP1	4251.51376028912	-0.0627271878397003	0.0502073238177444	-1.24936330140606	0.211532224728271	0.308803836522098
ATP6AP1L	73.0086463418066	0.204316135530222	0.0761215233355825	2.68407838647017	0.00727300517996133	0.0169234464053092
ATP6AP2	3627.57303889099	-0.13472741822517	0.0451146886971382	-2.98633155001058	0.0028234634330859	0.0074374533908855
ATP6V0A1	5049.64223619133	0.0532969847915883	0.0774542829055193	0.688108943653914	0.491384178799229	0.61686161352571
ATP6V0A2	561.340120243242	0.0844869963391461	0.0529275101683697	1.59627755151114	0.110426839740895	0.177483177976308
ATP6V0A4	15.85689389709	0.705163915967894	0.427054239305085	1.65122799650779	0.0986920284695261	0.16138529048792
ATP6V0B	1735.6885292237	-0.623881195620564	0.0715394727239064	-8.72079667162659	2.76251123941732e-18	3.40897966271574e-16
ATP6V0C	4234.12714269761	-0.0974528994611698	0.0762881298283958	-1.27743201570654	0.201449767750452	0.296231638404329
ATP6V0D1	2819.74025315008	-0.174715571781832	0.059471794949265	-2.93778877753531	0.00330562153916498	0.00852409607566009
ATP6V0D2	2.79798002655136	0.0562726221959577	0.504147175892339	0.111619433544094	0.911125162573711	0.983817801584254
ATP6V0E1	2049.49578497582	-0.116950740009547	0.0698238791857041	-1.67493902334621	0.0939461960938853	0.154810659098357
ATP6V0E2	7792.95920572108	0.0539050754244062	0.0767591991064587	0.702262087826689	0.482515731887786	0.607661278551135
ATP6V1A	3162.97858696226	-0.133900224989249	0.091965484486064	-1.45598346746643	0.145397189928328	0.224419924438457
ATP6V1B1	67.3025063080262	0.577626605599649	0.185907887822053	3.10705808326186	0.00188959268085841	0.00522590053593616
ATP6V1B2	4609.84373503853	-0.226008765686153	0.0976377082036671	-2.31476926122345	0.0206255630107664	0.0418527319933083
ATP6V1C1	2348.52949274629	-0.168536498843979	0.0862185733851515	-1.954758612058	0.0506115683716681	0.0911639873622111
ATP6V1C2	28.5597679245244	-0.04649050096592	0.0758576321510048	-0.612865174507087	0.539965492077107	0.665085869044367
ATP6V1D	1573.77766488383	-0.2579025935139	0.0722011813969901	-3.57199963385434	0.000354265906943898	0.0012028621208383
ATP6V1E1	3106.5560299456	-0.286634175685052	0.0814409481561611	-3.51953387300253	0.000432305829505774	0.00143508320333705
ATP6V1E2	82.4087183296993	0.0626901978098317	0.0665124705573545	0.942532990949017	0.345919828701335	0.463463074962509
ATP6V1F	2138.75244166044	-0.273314098194446	0.0547338769115104	-4.99350883980537	5.92920706002684e-07	4.24864262841494e-06
ATP6V1G1	1638.67086381972	-0.0376949045632121	0.0400238588842466	-0.941810850178887	0.346289489111316	0.463894072134991
ATP6V1G2	3124.0406682233	0.075444303384873	0.131974609296121	0.571657713459056	0.567553887756831	0.692610562166653
ATP6V1G3	0.0145645044237069	-0.0909740797051773	2.90048782817136	-0.0313650961819525	0.974978376659546	0.999052814291159
ATP6V1H	1700.66527611949	-0.249887716436612	0.0862968760313256	-2.89567511512124	0.00378343871352857	0.00958057516613001
ATP7A	208.281580467835	0.0217612208288274	0.0728983707169332	0.298514501967773	0.765310509424545	0.871524774908479
ATP7B	198.964114682622	0.214764717703289	0.0936447962654438	2.2933972443543	0.0218251451437428	0.0438680427229251
ATP8A1	2869.40988603262	0.0717531251282643	0.111180314071512	0.645376168681375	0.518683443176625	0.64385993523979
ATP8A2	176.980830170163	0.0592058034155597	0.249319783188119	0.2374693362014	0.81229270507667	0.910551261588292
ATP8B1	39.2655293052188	-0.754544090059499	0.158202889536082	-4.76947097661833	1.84710352014223e-06	1.1754847673429e-05
ATP8B2	712.503542496634	0.00452474633639551	0.0611945300409787	0.0739403723399058	0.941057831271337	0.999052814291159
ATP8B3	20.5770249270138	-0.397778325987919	0.147623624583493	-2.69454382460947	0.00704850568022318	0.016477468857188
ATP8B4	94.2342404009186	-0.712088992920567	0.157826249322322	-4.51185399119696	6.42634213406351e-06	3.515854508424e-05
ATP8B5P	24.780892140714	-0.442176657951726	0.09518048569429	-4.64566507227072	3.38982589456365e-06	2.0091704811787e-05
ATP9A	9739.87451057423	0.268205375045055	0.0910367942236578	2.94612060246907	0.00321786908047968	0.008316662837963
ATP9B	469.619746709045	-0.0683481564797208	0.052952143296441	-1.29075335245806	0.196789217822836	0.290614767218169
ATPAF1	1682.93723476106	-0.518114513954685	0.0760460025371217	-6.81317224665122	9.54697168212968e-12	2.29079940859042e-10
ATPAF2	312.192594116535	-0.0642484761518733	0.0464308333477212	-1.38374591881036	0.166436267880023	0.252322444210994
ATPBD4	125.922330059784	-0.185904772603679	0.0745328952507326	-2.49426474012965	0.0126218365730041	0.0272440088528905
ATPIF1	1240.41345305831	-0.455863777626454	0.0668361007674469	-6.82062197513005	9.06471843593183e-12	2.19780971663803e-10
ATR	422.825209656033	-0.0809232134160337	0.0538832273537476	-1.50182565874843	0.133142139875016	0.208179237220698
ATRIP	219.022127913671	0.189564392042922	0.0726800557088383	2.60820372513652	0.00910187659334981	0.0205546816108577
ATRN	2892.4501552553	0.138024123009049	0.0525883770264084	2.62461271508222	0.0086747575045231	0.0197109132900959
ATRNL1	1157.01641786161	-0.0582549507051156	0.154582152404136	-0.376854312086529	0.706281876023519	0.82103092398238
ATRX	2310.84615319703	0.512022841878073	0.10421682603584	4.91305349965262	8.96687960341572e-07	6.12356820374506e-06
ATXN1	1422.18045020585	0.0730477229897789	0.0796221733322987	0.917429403552177	0.35891767072067	0.47832605786506
ATXN10	3277.81538331399	0.0228332359767818	0.0413261626475675	0.552512851761856	0.580597031720654	0.705367585493903
ATXN1L	1198.18539252063	0.197382326638884	0.0566032294561989	3.48712129210973	0.000488249869156281	0.00159559859234243
ATXN2	1074.6084107544	-0.0726027218322492	0.0419731409295161	-1.72974240727346	0.0836763083510214	0.140379927438303
ATXN2L	2642.19237126501	0.172125478798514	0.0462046587393116	3.72528406214734	0.000195095400575444	0.000715830970808023
ATXN3	273.127742063135	0.0918433150630697	0.0517547980894497	1.77458551580732	0.0759663505557525	0.129239023552802
ATXN3L	0.00533052704784615	-0.0338383586125489	2.90048782817136	-0.0116664370330706	0.990691741163476	0.999052814291159
ATXN7	459.516499408502	0.263926778504035	0.0558247346234315	4.72777488839608	2.26993641868667e-06	1.4120479362303e-05
ATXN7L1	194.713331089401	0.143718019022909	0.0803274861231582	1.78915121036603	0.0735904666979996	0.125782824687327
ATXN7L2	219.961336034784	-0.199363329208935	0.0975316300264076	-2.04408897046995	0.0409447585592238	0.0759661963291814
ATXN7L3	1698.20452134081	-0.275031510260747	0.0931853017287577	-2.95144733298502	0.00316288480641303	0.00819755992442081
ATXN7L3B	4155.8770655686	0.0707836166061176	0.0518239008353313	1.36584887407512	0.171986402514219	0.259313715180869
ATXN8OS	0.0222752920377953	-0.119541940251492	2.90048782817136	-0.0412144257563935	0.96712495335399	0.999052814291159
AUH	182.518254882348	-0.286246810581439	0.0781885713648437	-3.66098018655122	0.000251252190436156	0.000893238485852069
AUP1	2042.45851158106	0.024291100009894	0.0505943774866838	0.480114613847898	0.631145897372082	0.75315446089445
AURKA	83.8753001800229	-0.553200477842792	0.144017580692919	-3.84120101991126	0.000122433796931049	0.000479288786508479
AURKAIP1	1130.51168114825	-0.378525150545962	0.0811109639651947	-4.6667568974817	3.05991003035489e-06	1.83215665594624e-05
AURKAPS1	3.37244328037057	-0.391490215334761	0.194463467115687	-2.01318129899362	0.0440955598725763	0.0809961181437578
AURKB	62.0546755392887	-1.20500242175179	0.285209309811689	-4.22497576445663	2.38966493883801e-05	0.000112142070333623
AURKC	13.9080913218254	-0.584703527080188	0.171359917386749	-3.41213707380909	0.000644556926881894	0.00203916861613879
AUTS2	1053.53748765273	-0.114407347299158	0.0726538871162987	-1.5746899696643	0.115328024175412	0.184090788011923
AVEN	133.142052001516	-0.105668251269346	0.0731625110656398	-1.44429503211751	0.148656002622884	0.228737933863201
AVIL	37.9962819311325	-0.777616085020171	0.149319412350344	-5.20773603900658	1.91158591927598e-07	1.54816045556103e-06
AVL9	327.852951072236	0.118139250522031	0.112578092951016	1.04939822149444	0.293994876427011	0.405495714598373
AVP	0.00485732299457655	-0.0338383586125489	2.90048782817136	-0.0116664370330706	0.990691741163476	0.999052814291159
AVPI1	214.084199670116	-0.204247503626003	0.10419175511308	-1.9603038974085	0.0499602807703986	0.0901622716526708
AVPR1A	6.62260367430349	0.214673522845161	0.237790397361908	0.902784659207394	0.366640194553427	0.486873205346284
AVPR1B	0.259164057540435	0.0539370848499287	0.754210045109239	0.0715146731334194	0.942988146986654	0.999052814291159
AVPR2	1.50410025324671	0.387178911784136	0.308867595972106	1.25354332028765	0.210008043862497	0.307006439201474
AWAT1	0.00512086088870505	-0.0338383586125489	2.90048782817136	-0.0116664370330706	0.990691741163476	0.999052814291159
AWAT2	0.19419041454614	-0.0697602703824109	0.715268729192002	-0.0975301555000386	0.922305387750517	0.990140782630863
AXIN1	873.645037804696	0.151517323896865	0.0526256298600571	2.87915459253946	0.00398742820776441	0.010030809253143
AXIN2	535.984063628027	0.0122242868678226	0.0842490847551288	0.145096969342192	0.884634311082962	0.964802455533222
AXL	1003.53306591669	-0.356461987851147	0.0956072037093552	-3.72840093655272	0.000192698629747906	0.000708515494168156
AZGP1	593.354819151909	0.362949651214654	0.26007892817705	1.39553655407091	0.162854099706831	0.247677072692289
AZI1	479.382467091295	0.147568718258599	0.0889813520716272	1.6584229709143	0.0972321232878006	0.159321296652212
AZI2	877.515477704869	0.0217376826904585	0.0355998918466557	0.61061091938403	0.541457192051232	0.666567924523923
AZIN1	5227.45529628901	0.0776069458604573	0.0467278757617668	1.66082760226725	0.0967480758512686	0.158716412500088
AZU1	2.88649453301116	0.853725000245789	0.287328266034239	2.97125309677696	0.00296587246785458	0.0077607865685709
B2M	17910.9696910014	-0.423454354510187	0.103933664042882	-4.07427524478953	4.61578653275853e-05	0.000201510861272122
B3GALNT1	684.038392026331	-0.226084149608951	0.113150877248342	-1.99807686079838	0.0457083279363043	0.0834670061644911
B3GALNT2	299.725434684004	-0.238040138001743	0.0801095315228169	-2.97143340469972	0.00296413151188107	0.00775728057371851
B3GALT1	37.2984592323548	-0.239111179514509	0.202953294204008	-1.17815865198106	0.238733363118534	0.341168854090448
B3GALT2	383.056150798323	-0.0615095304302156	0.141627839248463	-0.434303952927696	0.66406773372352	0.783285574834148
B3GALT4	120.834648724202	-0.10840694125332	0.104135420888763	-1.04101889950702	0.297866776855009	0.409929798930896
B3GALT5	8.72129345785146	-0.201566472332244	0.182895815757498	-1.10208356324292	0.27042534449968	0.377717246179249
B3GALT6	528.314042181094	-0.354485523478933	0.0756240913193397	-4.68746820351254	2.76605659859526e-06	1.68013613746333e-05
B3GALTL	458.253430862807	-0.571615360839275	0.102893766612587	-5.55539348648308	2.76987076963435e-08	2.74587766664613e-07
B3GAT1	4817.10655321959	0.116962958313694	0.103194403193989	1.13342346768382	0.257036463605816	0.362635535679722
B3GAT2	622.82482045859	-0.353249424694642	0.180550957438763	-1.95650817755676	0.050405320074337	0.0908601817725489
B3GAT3	1128.00682456081	-0.119020731586905	0.0705545151261896	-1.68693288266571	0.091616258355069	0.15172618912374
B3GNT1	4115.74180795247	-0.170493112359163	0.0797133142720266	-2.13882854973694	0.0324495563665894	0.0621053359851399
B3GNT2	218.327290300439	-0.59329151142379	0.0869089710891491	-6.82658537995124	8.69595501745295e-12	2.12348194491843e-10
B3GNT3	0.246284045861545	-0.850526017092802	1.18163916552329	-0.719784890268209	0.47165744941852	0.596784760991441
B3GNT4	21.2989296341159	-1.01016470052883	0.266725265552194	-3.78728538684744	0.000152302135394602	0.000580944115661085
B3GNT5	142.811358765288	-1.13986425216028	0.153368675803271	-7.43218422008421	1.06818887486401e-13	4.21607608976937e-12
B3GNT6	0.202042830203219	-0.506529703250537	0.542839727468792	-0.933110967416542	0.350762677039391	0.469111147562233
B3GNT7	44.9676570517353	-1.17151380594664	0.153609622256395	-7.62656524206033	2.4109094071618e-14	1.12625574721037e-12
B3GNT8	5.4324697340232	-1.09319178421164	0.185504353309328	-5.89307886693501	3.79065371603035e-09	4.63995208025487e-08
B3GNT9	429.665352715711	-0.173419997908259	0.129869928740163	-1.33533605192953	0.181766384156811	0.271918461447457
B3GNTL1	91.9377889839636	0.14442924976409	0.0862495168815483	1.67455140603794	0.0940222803550422	0.154901686861446
B4GALNT1	715.121367591897	-0.0946962342067176	0.113101838487967	-0.837265206938188	0.402443511815953	0.524089793180292
B4GALNT2	0.00607207714156729	-0.0338383586125489	2.90048782817136	-0.0116664370330706	0.990691741163476	0.999052814291159
B4GALNT3	39.3927203755733	-0.378679663065664	0.183474210311644	-2.0639394627858	0.0390234565161424	0.0728628740125695
B4GALNT4	2034.80897410262	0.307884432030098	0.113471187820392	2.71332695060382	0.00666113489986934	0.0156715036389043
B4GALT1	397.322688074593	-0.730356264344688	0.118611745610609	-6.15753743935593	7.38847802738306e-10	1.08912473360967e-08
B4GALT2	1227.24465803183	-0.400896847791485	0.064349900573183	-6.22995287048747	4.66575515144561e-10	7.31838642570625e-09
B4GALT3	695.127319171993	0.0727997538716835	0.0542800890725175	1.34118707459054	0.179859721851025	0.269462159779907
B4GALT4	482.715755781953	-0.124316600297802	0.0780353033676436	-1.59308152762752	0.111141902752506	0.178439681158349
B4GALT5	1943.92391830033	0.00351389413141646	0.0645120691539478	0.0544687866549608	0.956561676299449	0.999052814291159
B4GALT6	435.653432760813	-0.146504832286238	0.128248793240192	-1.14234862242996	0.253309138054853	0.358507042076901
B4GALT7	530.112409716806	0.0221641535564939	0.059713910343244	0.371172368868346	0.71050915192641	0.824557275622969
B9D1	187.890193637742	-0.247429645105442	0.065529759435344	-3.77583631067	0.000159471696097242	0.000604386165494935
B9D2	63.2523016562155	-0.906269068604085	0.109601119276808	-8.26879391911333	1.35320943089978e-16	1.13787262580877e-14
BAALC	13411.7453791741	0.466767379497141	0.106666666685929	4.37594418199546	1.20907954521141e-05	6.16168600906157e-05
BAAT	11.0865763170974	-0.735774968306108	0.17390200476141	-4.23097461881233	2.32680928957266e-05	0.000109677045236011
BACE1	3792.08585541595	-0.0653614201901958	0.0872964661198499	-0.748729279607501	0.45402039230728	0.577985412534413
BACE2	133.711525079736	-0.796691251692186	0.12575797469173	-6.33511515786664	2.37164069841e-10	4.03408365059361e-09
BACH1	609.990320546148	0.00550268506930989	0.0735635628482842	0.0748017749039495	0.940372429607123	0.999052814291159
BACH2	260.630661895983	0.432016207840673	0.0830819416229377	5.19988097776232	1.9941618232304e-07	1.60830232115412e-06
BAD	1206.256484725	-0.265959267092836	0.0793327022031738	-3.35245440665446	0.00080098433148613	0.00247065980397795
BAG1	1434.10773603987	0.089069825588772	0.0715111567043015	1.24553747546101	0.212934249038358	0.310545839408931
BAG2	147.670872369642	0.0554319346349074	0.0982919070990204	0.563952173387628	0.572786681458595	0.69811535287429
BAG3	1284.40138142735	-0.469378587770553	0.134236451118377	-3.49665522188626	0.00047113031188803	0.00154723386515784
BAG4	194.38670571583	0.0798729111177926	0.120370175121463	0.663560645626667	0.506971552324367	0.631876639940276
BAG5	1189.97183777328	0.0544303452669997	0.0454741740963323	1.19695071650328	0.231325764594387	0.332472016820242
BAGE	0.00470790267521062	-0.0338383586125489	2.90048782817136	-0.0116664370330706	0.990691741163476	0.999052814291159
BAGE2	5.13654516415441	0.685703652611524	0.202052564650192	3.39368942828647	0.000689578482570322	0.00216079842075665
BAHCC1	1101.47413957063	0.201530805066808	0.0867867368725947	2.3221382935812	0.0202254903151702	0.0411699436954366
BAHD1	840.061793560848	-0.0261141950481849	0.0508638400648445	-0.513413753560345	0.60766192685368	0.730416103413372
BAI1	3299.69109783574	-0.101421643672968	0.153815497553983	-0.659372074243513	0.509656870120142	0.634730517140561
BAI2	3502.64914863452	-0.38060998490615	0.0929860235851364	-4.09319562479914	4.254684690764e-05	0.000187140327312658
BAI3	1525.39533149376	0.541036788994503	0.114876399387084	4.70972969105203	2.48045537761671e-06	1.52534203507495e-05
BAIAP2	1492.63425436864	-0.591737795101546	0.11126313258631	-5.31836360658386	1.04704665722551e-07	9.04820480372713e-07
BAIAP2L1	13.1669082248742	-0.433389567782949	0.132677751047557	-3.26648261943786	0.00108892492080687	0.00322904139349967
BAIAP2L2	55.4020477648751	-0.0586487124198399	0.153546524154231	-0.38196053439106	0.702490638168027	0.817951170509913
BAIAP3	1393.36335856784	-0.963508870778114	0.180380056056882	-5.34154879336703	9.21558030790481e-08	8.04647057132637e-07
BAK1	212.058189043607	-0.145631400745436	0.0641758157667282	-2.26925671307069	0.023252719237764	0.0463711682881373
BAMBI	341.154350027691	0.112773350017045	0.117932426969016	0.956253957587706	0.338943945360741	0.45550523961342
BANF1	2483.56692400794	0.0686257915155794	0.0646778591471766	1.06103993577492	0.288671752461049	0.399253540657182
BANF2	0.0192685834574861	-0.119541940251492	2.90048782817136	-0.0412144257563935	0.96712495335399	0.999052814291159
BANK1	9.11412896138623	-1.88263520593539	0.24914080906822	-7.55651076584521	4.14025646826505e-14	1.80343603820374e-12
BANP	210.129559277492	0.00747720438242852	0.0530920464411873	0.140834736719207	0.888000500612428	0.966946099985606
BAP1	2909.14809311087	0.140643263414875	0.0550896897691264	2.55298702904832	0.0106803473596393	0.0235877489934252
BARD1	75.3508640474897	-0.14615103433076	0.157973430338684	-0.925162123892746	0.35488158214343	0.47382877450148
BARHL1	24.5175273925578	1.36499266743937	0.371816681318464	3.67114423860461	0.000241467014439749	0.000862254811533373
BARHL2	0.153938520701897	-0.890874937635004	1.54708463307329	-0.575841113401325	0.564722581265805	0.689939022216088
BARX1	1.38903721133787	-0.0887227501198658	0.557943931441676	-0.159017322566112	0.873655226051945	0.956180461126612
BARX2	13.0488456550123	-0.447019384280932	0.296592121291674	-1.5071856337051	0.13176308161916	0.206373339691817
BASE	0	NA	NA	NA	NA	NA
BASP1	3317.86809409574	-0.0831408020134099	0.122571974206095	-0.678301892026438	0.497580299295134	0.622776554242786
BAT1	5178.17168829602	0.17827213234078	0.0491791984891619	3.62494993447417	0.000289017436260708	0.00101059432603184
BAT2	8802.58082482204	0.0851417358430012	0.0458376665948154	1.85746226123629	0.0632454155591203	0.110384111263729
BAT2L1	7266.12048604526	0.125123853704672	0.0595505721641022	2.10113604550886	0.0356290255259213	0.0672981105255707
BAT2L2	3277.04109252007	0.128569543855559	0.0591033246476559	2.17533522220662	0.0296050049027133	0.0573535805688144
BAT3	4816.01451249676	0.140536931957903	0.0389513516437865	3.60801168706867	0.00030855259419797	0.00106994307410612
BAT4	614.35302215026	0.221986970927871	0.0578505490898675	3.83724916047084	0.000124420217744059	0.00048572608219017
BAT5	1156.08507122454	0.00386410068903776	0.0340949385134111	0.11333355792731	0.909766113245497	0.982700913996594
BATF	7.39849223675017	-1.23777417545769	0.247984859046599	-4.99132963285108	5.9965060443539e-07	4.28892111308448e-06
BATF2	95.9675807065484	-0.147734626692772	0.136222327007645	-1.08451110723194	0.278138244911602	0.386881016728307
BATF3	34.2771873717591	-1.20176523951587	0.164858489536077	-7.28967760712671	3.10697601183783e-13	1.09552088049443e-11
BAX	557.500030888745	-0.25090979651379	0.0906556906101607	-2.76772252050626	0.00564494946523091	0.0135585348556341
BAZ1A	506.340542066307	0.0288190823366811	0.106046636963349	0.271758569266475	0.785807663572476	0.88915985335196
BAZ1B	2362.67643273237	-0.0234887407298746	0.0510157152357866	-0.460421668525342	0.645213584381843	0.766111905816849
BAZ2A	1967.3323264633	0.388442295441477	0.0600352158754601	6.47024067086359	9.7846945406531e-11	1.82308277857641e-09
BAZ2B	1068.9440712857	0.256468806549524	0.0682522174243269	3.75766262589018	0.000171507902299363	0.00064207565436889
BBC3	126.469252761081	-0.227076501373584	0.109518654370699	-2.07340477910708	0.0381346245523822	0.0713893755534868
BBOX1	916.790112866521	-0.230264407440076	0.155187866077144	-1.48377842456839	0.137867712728727	0.21449292608588
BBS1	1244.69557662327	-0.0455573790283062	0.0604732188604719	-0.75334800903222	0.451240816334733	0.574976768211473
BBS10	688.755958783946	0.163364053123562	0.0596162268463058	2.74026153222888	0.0061390312942955	0.0145930267000584
BBS12	99.5730593895444	-0.283950980177083	0.0769465623129688	-3.69023607607257	0.000224046032327722	0.000806894286418432
BBS2	2743.47250572857	0.154892009080531	0.0629096993210436	2.46213240171565	0.0138113670645234	0.029469532108107
BBS4	414.265431534416	-0.373396648532019	0.062750806314485	-5.95046773838547	2.67377273474014e-09	3.41550625428496e-08
BBS5	313.091884076621	-0.244437841764384	0.0539139230895361	-4.53385373864263	5.79171416324644e-06	3.21226704666436e-05
BBS7	339.905629238907	-0.122397533936808	0.0743313711261161	-1.64664706277433	0.0996306109994986	0.162699992968868
BBS9	334.555931453298	-0.104059690412612	0.0558831387312047	-1.86209459195079	0.0625897581815458	0.109437295292568
BBX	1986.32903857658	0.161093566951522	0.0751362003895175	2.14402067334238	0.0320312303566785	0.0613715073408127
BCAM	615.204885222539	-0.481828746908854	0.112962242956747	-4.2653964218234	1.99547573540726e-05	9.59535075156053e-05
BCAN	79384.1992821953	0.562029339176854	0.145300066080963	3.86805976305394	0.000109704781148304	0.000434772636763973
BCAP29	1609.26109063345	-0.23578409366531	0.0558518101909991	-4.22160164297249	2.4257252681741e-05	0.000113592074301422
BCAP31	3303.44221109094	-0.210221052801058	0.0559043126381784	-3.76037273119951	0.000169660374382381	0.000636514382260962
BCAR1	2614.61574808798	0.184965212725952	0.0855391447544707	2.16234582724519	0.0305915298425976	0.0589988220139447
BCAR3	346.673932023427	-0.616044449652448	0.124182841298877	-4.96078559009439	7.02086545204578e-07	4.91257372802335e-06
BCAR4	0.0496449485394923	-0.0576883616233314	1.88272816234029	-0.0306408342835978	0.975555976377127	0.999052814291159
BCAS1	3824.59631739643	-0.161612573851699	0.227431585849319	-0.710598632323537	0.477332990863989	0.602428872573059
BCAS2	582.89983080754	-0.587870506631037	0.0586287808185302	-10.0269952474474	1.15992773690085e-23	5.34119105515771e-21
BCAS3	772.33808535589	-0.0369212821645028	0.0525118350796045	-0.70310401661897	0.481990929211425	0.607118963849743
BCAS4	350.811982593002	-0.624366183023424	0.095624257714418	-6.52937024502814	6.60468006784041e-11	1.28752277687542e-09
BCAT1	439.564828241732	-0.926273655121477	0.171945190141686	-5.38702858950697	7.16320434874206e-08	6.42436569753938e-07
BCAT2	230.330801162279	-0.413553109005317	0.0848484660678371	-4.8740198635374	1.0934998772998e-06	7.30006476595724e-06
BCCIP	1199.14237453758	0.235091202487928	0.0526068401748451	4.46883336285879	7.86473682075894e-06	4.19365894991668e-05
BCDIN3D	192.728896101464	0.0340514005553727	0.049967976952709	0.681464462481638	0.495577645921671	0.620860558526233
BCHE	1851.2392107478	0.610006581840332	0.118965397496333	5.12759671869408	2.93464226417231e-07	2.27020242315272e-06
BCKDHA	927.227712989467	-0.238361524380093	0.060258854446166	-3.95562654768089	7.63343274802264e-05	0.000315922510906822
BCKDHB	632.563578507455	0.0536456136316699	0.0728517680072396	0.736366667537004	0.46150758414893	0.585974046575651
BCKDK	884.554120258767	-0.0810999331779992	0.0485996457546259	-1.66873506830613	0.0951698959892901	0.15655233379543
BCL10	161.853162437293	-0.488938855872336	0.0593055429638502	-8.24440400402994	1.65985450793453e-16	1.35449730731873e-14
BCL11A	165.050990975156	-1.1374498110292	0.278267569782099	-4.08761183317155	4.35836593827263e-05	0.000191309117671795
BCL11B	128.430184739334	-0.304991058959702	0.160617092012807	-1.89887050710259	0.0575815039561016	0.101877805005123
BCL2	696.902953984103	0.190910346830363	0.0986055942307602	1.93610056629838	0.0528553851985666	0.0946853602945792
BCL2A1	26.185875079022	-0.907519030201519	0.234312657741018	-3.87311141852433	0.000107454672753739	0.00042734389698896
BCL2L1	2363.86428731199	-0.378479075087142	0.0741472091544382	-5.10442779173014	3.3179693351391e-07	2.52536509018458e-06
BCL2L10	0.790242847160255	-1.27629425934575	0.415852777663836	-3.06910120094827	0.00214703846947629	0.00584841183093964
BCL2L11	444.736806827733	0.0335549030625249	0.115088930503982	0.29155630272682	0.770625889782808	0.876287906185296
BCL2L12	38.4213321332927	-1.26523429247135	0.154662238683205	-8.18062833723061	2.8236757491208e-16	2.16705908682525e-14
BCL2L13	1370.16279461639	0.0825995409656515	0.0443311049897899	1.86324119339401	0.0624283396571254	0.109184670733298
BCL2L14	1.21109581038418	-0.951415591558514	0.306631913393813	-3.10279377325149	0.00191703176296777	0.00529270439625934
BCL2L15	8.54985100101113	-0.330021836314876	0.123173102774861	-2.67933362787896	0.0073768852160328	0.0171301885004916
BCL2L2	1953.68971253449	-0.171715308368165	0.098022899656296	-1.75178768400304	0.0798103227443586	0.134841586605739
BCL3	99.5221410069737	-0.59341153333825	0.142253198076477	-4.17151629181105	3.02579418608119e-05	0.000138440642438633
BCL6	2309.51696874755	0.145305156059133	0.0830781914247475	1.74901684265419	0.0802881080857172	0.135435849138925
BCL6B	164.374873272266	-0.0522329124484084	0.131239228437762	-0.397997710518232	0.69063187338982	0.806947523490056
BCL7A	1493.89335694394	0.425792486664983	0.0843285144732571	5.04921128190884	4.43637868006399e-07	3.28482249894477e-06
BCL7B	977.232397521573	-0.222388708657771	0.0447043083623533	-4.97465941884587	6.5362454935351e-07	4.62704933546738e-06
BCL7C	551.340166837864	-0.024634107047958	0.0916263420972443	-0.268853983298967	0.788042049496737	0.890802106333912
BCL8	3.7469670535164	0.44503220279345	0.225398643864864	1.97442271684769	0.0483336970839494	0.0876158685540895
BCL9	880.224338252451	0.288229713993693	0.0509870408390423	5.65299945340203	1.57671808292633e-08	1.65816898987467e-07
BCL9L	1457.01874256001	0.308791462926883	0.0671012944624726	4.60187043186745	4.18713661266638e-06	2.42380191825704e-05
[truncated: 19,069 more rows]

## Sheet: all GBM genes
gene_name	baseMean	log2FoldChange	lfcSE	stat	pvalue	padj
[truncated: 20,501 more rows]
